# Supplementary material for: Causal effects of denture wearing on epigenetic age acceleration and the mediating pathways: a mendelian randomization study
Source: BMC Oral Health. 2024 Jul 13;24:788. doi: 10.1186/s12903-024-04578-y (PMC11246574; doi:10.1186/s12903-024-04578-y)
Supplement: Supplementary file 1 — Supplementary Material 1 [file 12903_2024_4578_MOESM1_ESM.xlsx]

## Sheet: Index
Index
Supplementary Table 1 Details of the data sourses included in the Mendelian randomization.
Supplementary Table 2 Independent SNPs related to dental traits.
Supplementary Table 3 The SNPs associated with potential confounders.
Supplementary Table 4 Summary statistics for Mendelian randomization analysis of potential causal effects of dental traits on epigenetic age acceleration.
Supplementary Table 5 UVMR estimating the associations of oral traits with epigenetic age acceleration.
Supplementary Table 6 MVMR estimates for the causal association between dentures and epigenetic age acceleration with adjustment for oral covariates.
Supplementary Table 7 Independent SNPs related to epigenetic-age acceleration.
Supplementary Table 8 UVMR estimating the associations of epigenetic age acceleration with dental traits.
Supplementary Table 9 UVMR estimating the causal associations between dentures and the excluded mediators
Supplementary Table 10 UVMR estimating the causal associations between the remaining mediators and epigenetic age acceleration
Supplementary Table 11 MVMR estimates for the causal associations between adiposity traits and epigenetic age acceleration with adjustment for dentures

## Sheet: Supplementary Table 1
Supplementary Table 1 Details of the data sourses included in the Mendelian randomization.
Phenotype	Consortium	Participants	Web source
Dental traits
Loose teeth	UK Biobank	461,113 (18,981 cases, 442,132 controls)	https://gwas.mrcieu.ac.uk/datasets/ukb-b-12849/
Bleeding gums		461,113 (60,218 cases, 400,895 controls)	https://gwas.mrcieu.ac.uk/datasets/ukb-b-7872/
Dentures		461,113 (77,732 cases, 383,381 controls)	https://gwas.mrcieu.ac.uk/datasets/ukb-b-12930/
Painful gums		461,113 (13,314 cases, 447,799 controls)	https://gwas.mrcieu.ac.uk/datasets/ukb-b-11161/
Toothache		461,113 (18,964 cases, 442,149 controls)	https://gwas.mrcieu.ac.uk/datasets/ukb-b-19191/
Ulcers		461,113 (47,102 cases, 414,011 controls)	https://gwas.mrcieu.ac.uk/datasets/ukb-b-6458/
DMFS	GLIDE	26792	https://data.bris.ac.uk/data/dataset/4c38754a4feef65b409b89fbdd579bc4
DFSS		26533	https://data.bris.ac.uk/data/dataset/4573b2834504181bb3c423dd7493ea93
Nteeth		27949	https://data.bris.ac.uk/data/dataset/5b5107413c5d4a79aa87d13fb6aa1fd0
Periodontitis		45,563 (17,353 cases, 28,210 controls)	https://data.bris.ac.uk/data/dataset/ab517fe74fd3f1fcd1972ffe9d1ee03b
Epigenetic-age acceleration
DNA methylation GrimAge acceleration	Meta	34467	https://gwas.mrcieu.ac.uk/datasets/ebi-a-GCST90014288/
DNA methylation PhenoAge acceleration	Meta	34463	https://gwas.mrcieu.ac.uk/datasets/ebi-a-GCST90014292/
DNA methylation Hannum age acceleration	Meta	34449	https://gwas.mrcieu.ac.uk/datasets/ebi-a-GCST90014289/
Intrinsic epigenetic age acceleration	Meta	34461	https://gwas.mrcieu.ac.uk/datasets/ebi-a-GCST90014290/
Candidate mediators
Body mass index	UK Biobank	532396	https://gwas.mrcieu.ac.uk/datasets/ebi-a-GCST90029007/
Body fat percentage	MRC-IEU	454633	https://gwas.mrcieu.ac.uk/datasets/ukb-b-8909/
Waist circumference	UK Biobank	407661	https://gwas.mrcieu.ac.uk/datasets/ebi-a-GCST90014020/
C-reactive protein	Within family GWAS consortium	61308	https://gwas.mrcieu.ac.uk/datasets/ieu-b-4764/
Interleukin 6	The IMPROVE study	3394	https://gwas.mrcieu.ac.uk/datasets/prot-b-2/
Tumor necrosis factor	The INTERVAL study	3301	https://gwas.mrcieu.ac.uk/datasets/prot-a-3029/
Depression	UK Biobank	322,580 (113,769 cases, 208,811 controls)	https://gwas.mrcieu.ac.uk/datasets/ebi-a-GCST005902/
Feeling worry	UK Biobank	372869	https://gwas.mrcieu.ac.uk/datasets/ebi-a-GCST006950/
Health satisfaction	UK Biobank	152420	https://gwas.mrcieu.ac.uk/datasets/ukb-b-2053/
Moderate to vigorous physical activity levels	UK Biobank	88411	https://gwas.mrcieu.ac.uk/datasets/ebi-a-GCST90061422/
Sleep duration	UK Biobank	460099	https://gwas.mrcieu.ac.uk/datasets/ukb-b-4424/
Daytime nap	UK Biobank	452633	https://gwas.mrcieu.ac.uk/datasets/ebi-a-GCST011494/
Abbreviations: DMFS, the sum of decayed, missing, and filled tooth surfaces; DFSS, the sum of decayed and filled tooth surface per available tooth surface; Nteeth, number of teeth; GLIDE, Gene-Lifestyle Interactions in Dental Endpoints

## Sheet: Supplementary Table 2
Supplementary Table 2 Independent SNPs related to dental traits.
se.exposure	samplesize.exposure	pval.exposure	beta.exposure	SNP	effect_allele.exposure	other_allele.exposure	eaf.exposure	exposure	mr_keep.exposure	R2	F
0.000653386	461113	3.6e-06	-0.00302652	rs62194247	A	G	0.07835	painful gums	TRUE	4.65286e-05	21.4558
0.000368023	461113	4.1e-06	0.0016957	rs10195112	A	T	0.34183	painful gums	TRUE	4.60385e-05	21.2298
0.000450647	461113	4e-07	-0.00228384	rs78838624	C	A	0.185675	painful gums	TRUE	5.56964e-05	25.6836
0.000354139	461113	1.4e-06	0.00170716	rs13112591	C	A	0.494158	painful gums	TRUE	5.03932e-05	23.238
0.00075308	461113	2.3e-06	0.0035603	rs79066772	T	C	0.057604	painful gums	TRUE	4.84688e-05	22.3506
0.000381097	461113	3.3e-06	-0.00177283	rs298392	T	C	0.299609	painful gums	TRUE	4.69284e-05	21.6402
0.000429321	461113	6.7e-07	0.00213314	rs9273079	T	C	0.33607	painful gums	TRUE	5.35357e-05	24.6872
0.000827053	461113	2.3e-06	0.00390718	rs3942029	G	A	0.047004	painful gums	TRUE	4.83985e-05	22.3182
0.000535466	461113	3e-06	0.00250009	rs2124476	T	C	0.132087	painful gums	TRUE	4.72737e-05	21.7995
0.000450588	461113	2.9e-06	-0.0021093	rs112763318	A	G	0.183434	painful gums	TRUE	4.75214e-05	21.9137
0.000967694	461113	5.7e-08	0.00525344	rs75118607	G	C	0.033538	painful gums	TRUE	6.39111e-05	29.472
0.000370175	461113	9.4e-07	-0.00181563	rs688545	G	C	0.332393	painful gums	TRUE	5.21688e-05	24.0568
0.000672728	461113	1.8e-06	0.00320987	rs6586364	T	G	0.106494	loose teeth	TRUE	4.93704e-05	22.7664
0.000491573	461113	2.5e-07	-0.00253533	rs72720396	G	A	0.229461	loose teeth	TRUE	5.76847e-05	26.6006
0.000413491	461113	2.4e-06	-0.00194961	rs12117194	G	C	0.514426	loose teeth	TRUE	4.82098e-05	22.2311
0.000845312	461113	4.1e-07	-0.00428058	rs61823158	G	A	0.06384	loose teeth	TRUE	5.56083e-05	25.643
0.000839687	461113	4.8e-07	0.00422608	rs72664597	G	A	0.065767	loose teeth	TRUE	5.493e-05	25.3302
0.000416911	461113	3.7e-06	-0.00193016	rs279743	C	T	0.457381	loose teeth	TRUE	4.64807e-05	21.4337
0.000506134	461113	6.8e-07	-0.00251416	rs3763469	C	T	0.220973	loose teeth	TRUE	5.35087e-05	24.6748
0.000512509	461113	4e-06	0.00236337	rs7028167	C	A	0.212791	loose teeth	TRUE	4.6114e-05	21.2647
0.000480049	461113	2.7e-07	0.00246929	rs11220245	G	A	0.247714	loose teeth	TRUE	5.73774e-05	26.4589
0.00055284	461113	1.2e-06	0.00268255	rs2947122	A	G	0.825403	loose teeth	TRUE	5.10584e-05	23.5448
0.000450191	461113	2.6e-08	0.00250543	rs11049359	C	T	0.303076	loose teeth	TRUE	6.71637e-05	30.972
0.000430286	461113	4.2e-06	0.00198054	rs982894	G	A	0.635849	loose teeth	TRUE	4.59436e-05	21.1861
0.000444591	461113	3.7e-06	0.00205667	rs1117062	T	C	0.683195	loose teeth	TRUE	4.64067e-05	21.3996
0.000742261	461113	4.8e-06	0.0033958	rs3737404	C	G	0.084619	loose teeth	TRUE	4.53883e-05	20.93
0.000430573	461113	8.9e-07	0.00211591	rs312989	G	A	0.359098	loose teeth	TRUE	5.23686e-05	24.149
0.000416304	461113	1e-07	0.00221436	rs4801882	A	G	0.440176	loose teeth	TRUE	6.13538e-05	28.2926
0.00062764	461113	4.3e-06	0.00288565	rs34438171	T	C	0.13192	loose teeth	TRUE	4.58394e-05	21.138
0.000445772	461113	2.6e-06	0.00209451	rs714962	G	A	0.315982	loose teeth	TRUE	4.78753e-05	22.0769
0.00110374	461113	2.1e-07	0.00572748	rs1458595	G	A	0.144233	dentures	TRUE	5.8393e-05	26.9272
0.000898471	461113	2.6e-07	-0.00462874	rs10912857	G	A	0.248838	dentures	TRUE	5.75553e-05	26.5409
0.00095639	461113	1.2e-08	0.00544695	rs72694438	A	G	0.208916	dentures	TRUE	7.03394e-05	32.4366
0.000780738	461113	2e-12	0.00549248	rs7367897	T	A	0.436283	dentures	TRUE	0.000107318	49.4908
0.00126471	461113	1.7e-06	-0.00605153	rs4650282	A	C	0.106316	dentures	TRUE	4.965e-05	22.8953
0.000873549	461113	7.3e-08	0.00470186	rs12061998	T	A	0.27777	dentures	TRUE	6.28247e-05	28.971
0.00106909	461113	2.1e-08	-0.00599111	rs3820640	C	T	0.156233	dentures	TRUE	6.81003e-05	31.4039
0.00190386	461113	3e-06	0.00888634	rs34579518	T	C	0.043719	dentures	TRUE	4.72441e-05	21.7858
0.000811398	461113	2.5e-07	-0.00418199	rs4847401	G	C	0.650315	dentures	TRUE	5.76057e-05	26.5642
0.00346863	461113	1.7e-06	-0.0166131	rs191471183	A	C	0.013952	dentures	TRUE	4.97458e-05	22.9395
0.000983806	461113	4.4e-07	-0.00496785	rs2046850	T	C	0.19357	dentures	TRUE	5.52951e-05	25.4986
0.000888183	461113	3.9e-07	0.00450669	rs2070902	T	C	0.258463	dentures	TRUE	5.58314e-05	25.7459
0.000781615	461113	1.3e-06	0.00378806	rs172745	G	T	0.542408	dentures	TRUE	5.09352e-05	23.488
0.000799147	461113	4.4e-07	0.00403691	rs932206	T	C	0.641074	dentures	TRUE	5.53367e-05	25.5178
0.00241541	461113	2.5e-19	-0.0217106	rs121908120	A	T	0.027087	dentures	TRUE	0.000175178	80.7905
0.000920211	461113	9.6e-07	0.0045079	rs263771	A	C	0.233007	dentures	TRUE	5.20408e-05	23.9978
0.00180247	461113	7.7e-10	-0.0110854	rs62106258	C	T	0.048534	dentures	TRUE	8.20207e-05	37.8238
0.000820395	461113	2.7e-08	0.00456051	rs786272	A	G	0.662699	dentures	TRUE	6.70107e-05	30.9015
0.000790214	461113	1.1e-06	-0.00384782	rs1083479	C	T	0.583822	dentures	TRUE	5.14174e-05	23.7104
0.000793251	461113	3.3e-07	0.00404887	rs2241527	A	G	0.391498	dentures	TRUE	5.64956e-05	26.0522
0.000896072	461113	5.4e-07	0.00448992	rs4667711	C	A	0.749746	dentures	TRUE	5.44453e-05	25.1067
0.00132998	461113	2.1e-07	0.00690172	rs78679266	T	C	0.096064	dentures	TRUE	5.83972e-05	26.9291
0.000785723	461113	3.2e-06	0.00365946	rs7607172	C	T	0.422232	dentures	TRUE	4.704e-05	21.6917
0.000778983	461113	6.5e-10	0.00481199	rs6546524	C	A	0.539065	dentures	TRUE	8.27466e-05	38.1585
0.000802952	461113	3.3e-07	0.00409743	rs1429414	A	G	0.369255	dentures	TRUE	5.64693e-05	26.0401
0.000815013	461113	3.1e-07	0.00416859	rs13035874	A	G	0.34737	dentures	TRUE	5.67306e-05	26.1606
0.000773801	461113	1.1e-07	0.00411461	rs11676272	G	A	0.486137	dentures	TRUE	6.13147e-05	28.2746
0.000777003	461113	6.2e-09	0.00451617	rs2652452	C	A	0.552664	dentures	TRUE	7.32582e-05	33.7826
0.00199574	461113	4.9e-06	-0.00912061	rs997245	T	C	0.039248	dentures	TRUE	4.52911e-05	20.8852
0.000807778	461113	1.8e-07	0.00421459	rs9853960	A	G	0.358748	dentures	TRUE	5.90328e-05	27.2223
0.000864506	461113	2.7e-06	0.00405865	rs7650824	G	A	0.720845	dentures	TRUE	4.77968e-05	22.0407
0.00483876	461113	1.3e-06	0.0234407	rs62254667	G	A	0.007302	dentures	TRUE	5.08913e-05	23.4677
0.000775844	461113	1.4e-10	-0.00498059	rs7428430	T	C	0.48832	dentures	TRUE	8.93648e-05	41.2108
0.00226024	461113	7.1e-09	0.0130826	rs111289033	G	A	0.030472	dentures	TRUE	7.26507e-05	33.5025
0.00121975	461113	2.7e-06	-0.0057196	rs17744041	C	A	0.114791	dentures	TRUE	4.76828e-05	21.9881
0.00109048	461113	1.2e-06	-0.00529819	rs921226	T	C	0.148821	dentures	TRUE	5.11906e-05	23.6057
0.000777505	461113	5.1e-10	0.00483275	rs9831002	G	T	0.509599	dentures	TRUE	8.37796e-05	38.635
0.000789691	461113	1.7e-09	-0.0047558	rs7429279	C	A	0.589232	dentures	TRUE	7.86486e-05	36.2686
0.00165139	461113	2.1e-06	-0.00783292	rs143623567	G	A	0.058853	dentures	TRUE	4.87887e-05	22.4981
0.00114577	461113	2.4e-06	0.0054074	rs72636697	T	C	0.134023	dentures	TRUE	4.83007e-05	22.2731
0.00196738	461113	1.7e-06	-0.00941837	rs115880342	G	A	0.040327	dentures	TRUE	4.96988e-05	22.9178
0.00434278	461113	4.8e-07	0.0218558	rs138096894	C	A	0.009925	dentures	TRUE	5.49246e-05	25.3277
0.00111046	461113	2e-06	-0.00527382	rs13113372	A	G	0.145868	dentures	TRUE	4.89121e-05	22.555
0.00300675	461113	4.1e-06	-0.0138556	rs78471729	C	T	0.018427	dentures	TRUE	4.60499e-05	21.2351
0.00202153	461113	4.2e-07	-0.0102259	rs115926813	A	G	0.038369	dentures	TRUE	5.54896e-05	25.5883
0.000782947	461113	8e-09	0.00451717	rs11745103	C	T	0.456838	dentures	TRUE	7.21821e-05	33.2864
0.000790076	461113	5.9e-49	0.0116192	rs1122171	T	C	0.594488	dentures	TRUE	0.000468817	216.278
0.000809593	461113	1e-06	0.00395555	rs2084131	G	A	0.628807	dentures	TRUE	5.17667e-05	23.8714
0.000777416	461113	1.3e-08	0.00441875	rs2349034	A	T	0.534529	dentures	TRUE	7.00574e-05	32.3065
0.0011352	461113	5e-07	0.00570691	rs62362384	A	T	0.134907	dentures	TRUE	5.48057e-05	25.2729
0.000933906	461113	1.6e-08	-0.00528193	rs1352724	A	C	0.221721	dentures	TRUE	6.93652e-05	31.9873
0.000812707	461113	3.9e-06	0.00375148	rs66637616	A	T	0.3661	dentures	TRUE	4.62072e-05	21.3076
0.00097482	461113	3.7e-06	0.00451061	rs62393868	G	A	0.199226	dentures	TRUE	4.64295e-05	21.4102
0.00104383	461113	5.8e-07	0.00521827	rs17069578	G	A	0.165213	dentures	TRUE	5.41954e-05	24.9915
0.000802266	461113	1.4e-10	0.00514968	rs1482698	C	G	0.384854	dentures	TRUE	8.93465e-05	41.2023
0.00093275	461113	6.6e-07	-0.004638	rs1342614	C	G	0.778071	dentures	TRUE	5.36167e-05	24.7246
0.0017145	461113	1.3e-07	0.00905026	rs75808855	T	C	0.059013	dentures	TRUE	6.04246e-05	27.8641
0.0010702	461113	3.7e-18	0.00929896	rs693906	C	G	0.156779	dentures	TRUE	0.000163704	75.4983
0.000871807	461113	1.2e-10	0.00561628	rs9274488	G	A	0.472485	dentures	TRUE	8.99933e-05	41.5007
0.000869685	461113	1.3e-27	-0.00946814	rs9358912	T	G	0.273427	dentures	TRUE	0.000256972	118.523
0.000791135	461113	1.4e-06	0.00381465	rs855398	G	A	0.55533	dentures	TRUE	5.04172e-05	23.2491
0.00137631	461113	1.3e-06	-0.00665414	rs73152978	G	A	0.088016	dentures	TRUE	5.069e-05	23.3749
0.000888456	461113	4.2e-06	-0.00408769	rs62474594	T	C	0.254842	dentures	TRUE	4.59047e-05	21.1681
0.00144296	461113	3.4e-06	0.00670639	rs73121884	T	C	0.079392	dentures	TRUE	4.68426e-05	21.6007
0.000776565	461113	1.3e-07	0.00410371	rs2024125	A	G	0.463575	dentures	TRUE	6.0557e-05	27.9252
0.000967586	461113	4.3e-06	-0.00444544	rs17170141	A	T	0.200511	dentures	TRUE	4.57744e-05	21.1081
0.00100508	461113	5.5e-07	-0.00503371	rs11984403	T	C	0.18195	dentures	TRUE	5.43931e-05	25.0826
0.000833384	461113	9e-07	-0.0040941	rs2369925	A	G	0.681069	dentures	TRUE	5.23355e-05	24.1337
0.00078468	461113	8e-09	-0.00452627	rs10956340	C	A	0.576643	dentures	TRUE	7.21534e-05	33.2731
0.000790363	461113	9e-09	0.00454299	rs898797	T	C	0.589317	dentures	TRUE	7.1646e-05	33.0391
0.000794104	461113	2.3e-06	-0.00374948	rs4352801	C	T	0.401333	dentures	TRUE	4.83458e-05	22.2939
0.00310629	461113	1.5e-06	0.0149585	rs374100168	T	C	0.01604	dentures	TRUE	5.02878e-05	23.1894
0.00144712	461113	5.9e-07	-0.00722562	rs1542652	G	A	0.922198	dentures	TRUE	5.40643e-05	24.931
0.000779806	461113	3.2e-06	0.00363107	rs1411182	T	A	0.449654	dentures	TRUE	4.70185e-05	21.6817
0.000790332	461113	3.5e-06	-0.00366518	rs2468964	G	T	0.60044	dentures	TRUE	4.66384e-05	21.5065
0.00105274	461113	2.6e-11	0.00701639	rs10869805	G	A	0.16149	dentures	TRUE	9.63243e-05	44.4205
0.000858611	461113	5.8e-11	0.00562263	rs10811723	G	A	0.710634	dentures	TRUE	9.29905e-05	42.8829
0.00084015	461113	3.7e-06	-0.00388654	rs1891025	A	C	0.310652	dentures	TRUE	4.64072e-05	21.3999
0.00181834	461113	2e-07	-0.00945972	rs79036813	A	G	0.047519	dentures	TRUE	5.86913e-05	27.0648
0.000779902	461113	1.2e-06	-0.00378184	rs7855703	T	G	0.552401	dentures	TRUE	5.09914e-05	23.5139
0.00129764	461113	3.2e-06	-0.00604364	rs17413120	T	C	0.099248	dentures	TRUE	4.70393e-05	21.6914
0.000809826	461113	7e-13	0.00581341	rs10987006	G	C	0.642991	dentures	TRUE	0.000111744	51.532
0.000813771	461113	3.9e-06	-0.00375859	rs537414	A	G	0.647218	dentures	TRUE	4.62613e-05	21.3326
0.000884878	461113	4.5e-07	0.0044661	rs56158918	A	G	0.271408	dentures	TRUE	5.52406e-05	25.4735
0.000791548	461113	6.2e-08	-0.00428359	rs2421616	G	A	0.412013	dentures	TRUE	6.35077e-05	29.286
0.00190965	461113	5.6e-07	0.00955478	rs73330410	G	A	0.043035	dentures	TRUE	5.42879e-05	25.0341
0.00108413	461113	5.6e-08	0.00588784	rs2893871	G	A	0.1549	dentures	TRUE	6.39608e-05	29.4949
0.000863777	461113	4.2e-06	0.00397264	rs7893754	G	A	0.28183	dentures	TRUE	4.58699e-05	21.1521
0.00133802	461113	6.4e-07	0.00666143	rs55903108	A	G	0.092905	dentures	TRUE	5.37501e-05	24.7861
0.000917999	461113	7.7e-08	0.00493258	rs4881129	G	A	0.230635	dentures	TRUE	6.26079e-05	28.871
0.000791466	461113	5.3e-07	-0.00396844	rs7896518	G	A	0.427918	dentures	TRUE	5.45185e-05	25.1405
0.000780159	461113	1.8e-10	-0.00497581	rs10883553	A	C	0.445828	dentures	TRUE	8.82096e-05	40.678
0.000778905	461113	5.6e-07	-0.00389809	rs11235556	A	G	0.535997	dentures	TRUE	5.4313e-05	25.0457
0.000848577	461113	1.8e-07	0.00442861	rs479667	T	C	0.70452	dentures	TRUE	5.90635e-05	27.2364
0.00250068	461113	1e-07	0.0133117	rs1847583	G	T	0.024614	dentures	TRUE	6.14493e-05	28.3367
0.000790351	461113	2.7e-07	-0.00406505	rs105290	C	T	0.407902	dentures	TRUE	5.73666e-05	26.4539
0.00113283	461113	2.8e-07	0.00581528	rs34733120	G	A	0.137569	dentures	TRUE	5.71452e-05	26.3518
0.000775824	461113	4.1e-06	0.00357402	rs986803	G	T	0.471684	dentures	TRUE	4.60214e-05	21.222
0.00122381	461113	2e-08	-0.00686624	rs4445705	T	A	0.886782	dentures	TRUE	6.8261e-05	31.4781
0.000785998	461113	3.7e-07	-0.00399501	rs10880627	T	C	0.485402	dentures	TRUE	5.60223e-05	25.834
0.000797699	461113	1.4e-07	-0.00419883	rs10772314	A	T	0.392276	dentures	TRUE	6.00821e-05	27.7062
0.000900969	461113	6.5e-08	-0.00486961	rs9537784	A	G	0.753683	dentures	TRUE	6.33481e-05	29.2124
0.000810329	461113	7.3e-07	0.00401358	rs11628890	A	G	0.645491	dentures	TRUE	5.31999e-05	24.5324
0.00387027	461113	3e-06	-0.0180738	rs61733476	G	A	0.010126	dentures	TRUE	4.72921e-05	21.8079
0.000848267	461113	6.8e-07	0.00421356	rs34677431	T	A	0.301894	dentures	TRUE	5.3506e-05	24.6735
0.000815483	461113	3.9e-07	0.00413841	rs28708698	A	G	0.356155	dentures	TRUE	5.58477e-05	25.7534
0.00218785	461113	2.3e-06	0.0103384	rs118164185	A	G	0.03304	dentures	TRUE	4.84221e-05	22.329
0.000830508	461113	4.2e-07	0.00420275	rs139226952	G	T	0.324352	dentures	TRUE	5.55326e-05	25.6081
0.00326552	461113	4.7e-06	-0.0149456	rs117684643	C	T	0.014253	dentures	TRUE	4.5425e-05	20.9469
0.000780019	461113	1.3e-20	0.0072608	rs72748935	C	T	0.551712	dentures	TRUE	0.000187875	86.6476
0.000799465	461113	4e-07	-0.00405285	rs2075833	C	T	0.376837	dentures	TRUE	5.57302e-05	25.6992
0.0011447	461113	1e-06	0.00559135	rs72731412	C	T	0.133736	dentures	TRUE	5.17393e-05	23.8588
0.00080987	461113	4.2e-08	0.00443983	rs55958997	A	C	0.362204	dentures	TRUE	6.51728e-05	30.0539
0.00214586	461113	2.7e-06	0.0100632	rs12914891	C	T	0.036344	dentures	TRUE	4.76915e-05	21.9921
0.00106958	461113	2.4e-09	0.00638594	rs117737827	T	C	0.155832	dentures	TRUE	7.73005e-05	35.6469
0.00088364	461113	1.9e-06	-0.00421261	rs7190448	C	G	0.260486	dentures	TRUE	4.92859e-05	22.7274
0.000809829	461113	1e-07	-0.00430661	rs1108343	C	T	0.645843	dentures	TRUE	6.13268e-05	28.2802
0.0025102	461113	3.5e-06	-0.0116447	rs117674901	G	C	0.024407	dentures	TRUE	4.66673e-05	21.5198
0.000792826	461113	8.2e-08	-0.00425242	rs28529403	C	T	0.398691	dentures	TRUE	6.23853e-05	28.7683
0.000988695	461113	2.8e-13	0.00722026	rs10048146	G	A	0.189087	dentures	TRUE	0.000115644	53.3309
0.00105313	461113	5.5e-08	0.00572452	rs1730966	C	T	0.163711	dentures	TRUE	6.40736e-05	29.5469
0.00276788	461113	2.3e-06	0.013078	rs78140211	T	G	0.019957	dentures	TRUE	4.84128e-05	22.3247
0.00078135	461113	1.8e-07	0.00407723	rs6503796	C	T	0.554318	dentures	TRUE	5.90481e-05	27.2294
0.000875716	461113	6.3e-07	0.00436239	rs12449524	A	C	0.269262	dentures	TRUE	5.38136e-05	24.8154
0.000807247	461113	4.3e-09	-0.00474097	rs7217268	G	A	0.611957	dentures	TRUE	7.47966e-05	34.4921
0.000804342	461113	3.9e-08	-0.00441977	rs11658746	C	T	0.370071	dentures	TRUE	6.5476e-05	30.1937
0.000838859	461113	1e-10	0.00542431	rs34559440	C	T	0.31519	dentures	TRUE	9.06701e-05	41.8128
0.00137391	461113	8.2e-09	-0.00791939	rs9905793	G	A	0.912314	dentures	TRUE	7.2049e-05	33.225
0.000850423	461113	1.4e-10	0.0054591	rs28822480	A	G	0.297671	dentures	TRUE	8.93565e-05	41.2069
0.00092972	461113	5.1e-07	0.00466927	rs7236339	A	G	0.227723	dentures	TRUE	5.46969e-05	25.2227
0.000784532	461113	2.1e-06	-0.00372395	rs2115920	A	G	0.445602	dentures	TRUE	4.88605e-05	22.5312
0.000779372	461113	4.2e-15	0.00611643	rs660745	C	T	0.544548	dentures	TRUE	0.000133549	61.5892
0.000776392	461113	1.6e-06	-0.00372563	rs1654552	A	C	0.460552	dentures	TRUE	4.99354e-05	23.0269
0.000930013	461113	6.9e-09	0.00538803	rs4284742	G	A	0.764029	dentures	TRUE	7.27852e-05	33.5645
0.000912662	461113	1.2e-06	0.00442634	rs2238651	T	C	0.239931	dentures	TRUE	5.10082e-05	23.5216
0.000833877	461113	3.5e-06	-0.00386889	rs11668776	A	G	0.685205	dentures	TRUE	4.66811e-05	21.5262
0.000861534	461113	1.2e-08	-0.00491641	rs1569599	T	C	0.285648	dentures	TRUE	7.06177e-05	32.5649
0.000866641	461113	6e-07	-0.00432469	rs2618617	A	G	0.274669	dentures	TRUE	5.40009e-05	24.9017
0.000794331	461113	4e-06	-0.00366379	rs230647	T	C	0.394233	dentures	TRUE	4.6135e-05	21.2743
0.00089817	461113	1.3e-08	0.00511288	rs6007032	G	C	0.248824	dentures	TRUE	7.0271e-05	32.405
0.000787998	461113	4.9e-08	-0.00429752	rs9608819	C	A	0.411933	dentures	TRUE	6.44986e-05	29.7429
0.00139896	461113	3.1e-06	0.00652261	rs114409445	A	G	0.022345	toothache	TRUE	4.71416e-05	21.7385
0.000419572	461113	3.8e-06	0.00193902	rs13126192	T	C	0.419159	toothache	TRUE	4.63153e-05	21.3575
0.000470025	461113	4.5e-06	0.00215619	rs12516437	A	C	0.262321	toothache	TRUE	4.56357e-05	21.0441
0.00147114	461113	3e-06	-0.00687586	rs545099	T	C	0.979493	toothache	TRUE	4.73716e-05	21.8446
0.00042238	461113	5.7e-07	0.00211184	rs7868672	G	A	0.400673	toothache	TRUE	5.42106e-05	24.9985
0.000572128	461113	6.4e-07	0.00284932	rs143393054	C	G	0.159266	toothache	TRUE	5.37855e-05	24.8024
0.000766161	461113	1.9e-06	0.00364791	rs75386905	G	A	0.089604	toothache	TRUE	4.91609e-05	22.6697
0.000447725	461113	1.7e-06	-0.00214146	rs11842434	C	T	0.684538	toothache	TRUE	4.96099e-05	22.8768
0.000460207	461113	1.4e-06	-0.00221745	rs9590748	T	C	0.28749	toothache	TRUE	5.03468e-05	23.2166
0.000477875	461113	4e-06	-0.00220306	rs2807769	C	T	0.254218	toothache	TRUE	4.60889e-05	21.2531
0.000553643	461113	6.4e-07	0.00275691	rs17755239	C	T	0.167737	toothache	TRUE	5.37718e-05	24.7961
0.00042184	461113	6.6e-07	-0.0020975	rs1971300	T	G	0.413267	toothache	TRUE	5.36139e-05	24.7233
0.00112772	461113	2e-06	0.00536324	rs73906929	G	T	0.034821	toothache	TRUE	4.90482e-05	22.6178
0.000556343	461113	4.9e-06	-0.00254115	rs130413	T	G	0.829947	toothache	TRUE	4.52427e-05	20.8628
0.000643753	461113	2.4e-06	0.00303542	rs7512012	A	G	0.603839	ulcers	TRUE	4.82137e-05	22.233
0.00269702	461113	7.1e-11	0.0175808	rs139795227	C	A	0.014656	ulcers	TRUE	9.21428e-05	42.492
0.000756867	461113	1.9e-77	-0.0140993	rs3024490	C	A	0.776996	ulcers	TRUE	0.000752007	347.02
0.000671592	461113	3.2e-07	-0.00343169	rs2759662	A	G	0.324932	ulcers	TRUE	5.66204e-05	26.1098
0.00282692	461113	2.5e-06	0.0133114	rs61815042	C	T	0.013564	ulcers	TRUE	4.80831e-05	22.1727
0.000782154	461113	6.9e-07	-0.00388216	rs12119956	G	T	0.205452	ulcers	TRUE	5.34234e-05	24.6354
0.00076395	461113	2.4e-07	-0.0039435	rs150743892	T	C	0.281919	ulcers	TRUE	5.77832e-05	26.646
0.000753053	461113	2.5e-06	0.00354675	rs12732083	T	C	0.226512	ulcers	TRUE	4.81041e-05	22.1824
0.000958219	461113	1.6e-08	0.00541098	rs35268627	C	T	0.124217	ulcers	TRUE	6.91488e-05	31.8875
0.000720091	461113	1.8e-06	-0.00343554	rs11805007	G	A	0.25673	ulcers	TRUE	4.93613e-05	22.7622
0.00135544	461113	2.9e-06	-0.0063411	rs6677637	T	C	0.057206	ulcers	TRUE	4.74614e-05	21.886
0.000634981	461113	3.5e-10	-0.00398394	rs11204668	A	G	0.564491	ulcers	TRUE	8.5361e-05	39.3643
0.000734577	461113	6.2e-07	0.00366229	rs4656704	G	A	0.242623	ulcers	TRUE	5.39014e-05	24.8559
0.00116926	461113	9.7e-12	-0.007964	rs16823566	T	G	0.079013	ulcers	TRUE	0.000100598	46.3915
0.000675774	461113	3.9e-06	-0.00311831	rs55742439	A	G	0.324507	ulcers	TRUE	4.61751e-05	21.2928
0.00106256	461113	2e-06	0.00504564	rs62134959	C	T	0.09705	ulcers	TRUE	4.88987e-05	22.5488
0.000678174	461113	2.2e-06	0.00321297	rs1901355	G	A	0.316713	ulcers	TRUE	4.86746e-05	22.4455
0.000653267	461113	3.9e-24	-0.00662055	rs11684030	A	G	0.632364	ulcers	TRUE	0.000222691	102.708
0.000631189	461113	5.1e-07	0.00316912	rs11571302	T	G	0.474426	ulcers	TRUE	5.46673e-05	25.2091
0.00227053	461113	4.5e-10	0.0141601	rs140757134	T	C	0.022642	ulcers	TRUE	8.43401e-05	38.8934
0.000635345	461113	2.7e-06	0.00298114	rs55989048	T	C	0.442013	ulcers	TRUE	4.77438e-05	22.0163
0.000831454	461113	4e-07	-0.00421301	rs4234081	G	A	0.826418	ulcers	TRUE	5.56771e-05	25.6748
0.000804189	461113	5.7e-07	0.0040205	rs12711846	G	A	0.191324	ulcers	TRUE	5.42017e-05	24.9944
0.000857575	461113	1.2e-15	-0.00686242	rs12639314	C	A	0.161655	ulcers	TRUE	0.000138849	64.0337
0.000631506	461113	4.3e-64	-0.0106739	rs4683205	A	G	0.532299	ulcers	TRUE	0.000619177	285.686
0.000983412	461113	1e-200	0.0318232	rs76830965	A	C	0.117168	ulcers	TRUE	0.00226581	1047.16
0.00211953	461113	1.5e-08	0.0119986	rs73156502	T	C	0.023097	ulcers	TRUE	6.94935e-05	32.0465
0.00064801	461113	1.4e-06	-0.00312379	rs13062809	A	G	0.392916	ulcers	TRUE	5.03931e-05	23.238
0.000644723	461113	7.3e-08	0.00347108	rs10865941	C	T	0.399518	ulcers	TRUE	6.28562e-05	28.9855
0.000636178	461113	1.2e-06	-0.00309077	rs3844283	G	C	0.427379	ulcers	TRUE	5.11854e-05	23.6034
0.00272699	461113	4.7e-06	0.0124793	rs112847515	A	T	0.014142	ulcers	TRUE	4.54136e-05	20.9417
0.00259224	461113	1.2e-06	0.0125773	rs183909726	C	A	0.016448	ulcers	TRUE	5.10499e-05	23.5409
0.00105777	461113	1.9e-06	-0.00503851	rs13136644	A	G	0.100148	ulcers	TRUE	4.92032e-05	22.6892
0.000639459	461113	3.7e-09	-0.00377108	rs1005819	T	C	0.417618	ulcers	TRUE	7.54164e-05	34.778
0.000651967	461113	3e-06	-0.00304571	rs6551706	G	C	0.498618	ulcers	TRUE	4.73258e-05	21.8235
0.000630161	461113	8.9e-13	0.00450359	rs4235479	C	T	0.501205	ulcers	TRUE	0.000110754	51.0755
0.000696407	461113	5.4e-09	-0.00406383	rs62351974	T	C	0.289317	ulcers	TRUE	7.38423e-05	34.052
0.000675042	461113	1.7e-10	0.0043094	rs10076557	G	C	0.679089	ulcers	TRUE	8.83744e-05	40.754
0.00139304	461113	1.4e-13	0.0103091	rs79282662	A	G	0.05433	ulcers	TRUE	0.000118756	54.7662
0.000947754	461113	1.3e-07	-0.00500049	rs6933969	T	G	0.126498	ulcers	TRUE	6.03671e-05	27.8376
0.000870394	461113	3.6e-06	0.00403425	rs6933779	T	C	0.15378	ulcers	TRUE	4.65872e-05	21.4829
0.000638891	461113	5.6e-07	0.00319815	rs3130434	C	G	0.599028	ulcers	TRUE	5.43392e-05	25.0578
0.000650514	461113	4.6e-18	-0.0056349	rs7749390	G	A	0.382555	ulcers	TRUE	0.000162698	75.0339
0.000821437	461113	2.9e-09	-0.00487559	rs74409395	T	C	0.182574	ulcers	TRUE	7.63951e-05	35.2293
0.000630432	461113	1.1e-08	0.00359855	rs2294478	A	C	0.465856	ulcers	TRUE	7.06546e-05	32.5819
0.000647852	461113	3.4e-26	0.00685937	rs2523594	T	C	0.620415	ulcers	TRUE	0.000243055	112.102
0.000707909	461113	7.2e-18	0.00609634	rs9399953	T	C	0.302318	ulcers	TRUE	0.000160807	74.162
0.000761537	461113	2.2e-10	0.00483223	rs11757201	C	G	0.218942	ulcers	TRUE	8.73108e-05	40.2635
0.00135363	461113	8e-08	-0.00726472	rs17643734	G	A	0.057254	ulcers	TRUE	6.24602e-05	28.8029
0.000632831	461113	6.3e-11	0.0041369	rs3757387	C	T	0.454088	ulcers	TRUE	9.26674e-05	42.7339
0.000649211	461113	1.1e-06	-0.00315848	rs2158799	G	C	0.610246	ulcers	TRUE	5.13281e-05	23.6691
0.000820414	461113	3.4e-06	0.00381231	rs4725124	A	G	0.182171	ulcers	TRUE	4.68255e-05	21.5928
0.000785272	461113	7.9e-09	-0.00453088	rs62491812	A	C	0.201963	ulcers	TRUE	7.21915e-05	33.2907
0.000675446	461113	2.5e-22	0.00656481	rs17552787	T	C	0.319834	ulcers	TRUE	0.000204817	94.4629
0.000640463	461113	1.4e-06	-0.00309135	rs6957889	A	G	0.4157	ulcers	TRUE	5.05218e-05	23.2973
0.00161593	461113	4e-08	-0.00887586	rs112629741	C	T	0.039758	ulcers	TRUE	6.54244e-05	30.1699
0.000864892	461113	1.4e-18	0.00761165	rs11989430	T	A	0.158961	ulcers	TRUE	0.00016794	77.4519
0.000635837	461113	3.6e-13	-0.00462213	rs4466418	A	G	0.562355	ulcers	TRUE	0.000114587	52.8434
0.000761203	461113	1.3e-09	0.00462186	rs1545536	T	C	0.219795	ulcers	TRUE	7.99449e-05	36.8664
0.000633359	461113	3e-07	-0.00324403	rs10121193	G	A	0.52423	ulcers	TRUE	5.68902e-05	26.2342
0.000669624	461113	3.6e-13	-0.00486912	rs10817678	A	G	0.667442	ulcers	TRUE	0.000114652	52.8734
0.00064369	461113	2.7e-06	-0.00302278	rs1547693	C	G	0.584348	ulcers	TRUE	4.78224e-05	22.0525
0.00115364	461113	3.2e-06	0.00537283	rs13294994	T	C	0.08278	ulcers	TRUE	4.70368e-05	21.6902
0.000632917	461113	9.4e-07	-0.00310404	rs10885396	T	C	0.541273	ulcers	TRUE	5.21592e-05	24.0524
0.000642977	461113	9.4e-07	-0.0031535	rs7090530	A	C	0.602217	ulcers	TRUE	5.21633e-05	24.0543
0.000630587	461113	2.1e-06	-0.00299163	rs12262228	T	C	0.526725	ulcers	TRUE	4.88087e-05	22.5073
0.000854191	461113	2.7e-06	-0.00400511	rs12775373	G	C	0.162686	ulcers	TRUE	4.7675e-05	21.9845
0.000766758	461113	4e-06	-0.00353664	rs198459	A	G	0.216738	ulcers	TRUE	4.61358e-05	21.2747
0.000641137	461113	8.1e-08	0.00344024	rs11214126	T	C	0.409251	ulcers	TRUE	6.24369e-05	28.7921
0.00311704	461113	2.8e-07	0.0160169	rs145660541	A	G	0.011758	ulcers	TRUE	5.72585e-05	26.404
0.000895479	461113	2.1e-07	0.00464866	rs61913549	C	G	0.14901	ulcers	TRUE	5.84402e-05	26.949
0.000669682	461113	3.1e-06	0.0031215	rs1561422	T	C	0.670824	ulcers	TRUE	4.71153e-05	21.7264
0.000645664	461113	2.4e-10	0.00408928	rs61955029	G	T	0.38833	ulcers	TRUE	8.69832e-05	40.1124
0.00131381	461113	7.7e-19	0.0116468	rs1800973	A	C	0.061174	ulcers	TRUE	0.000170399	78.5862
0.000634832	461113	8.6e-07	0.00312364	rs11619484	G	T	0.459651	ulcers	TRUE	5.25018e-05	24.2104
0.00109952	461113	3e-07	0.00563007	rs9571501	A	C	0.091359	ulcers	TRUE	5.68577e-05	26.2192
0.00245376	461113	4.9e-06	0.0112108	rs75998368	T	C	0.01675	ulcers	TRUE	4.5267e-05	20.8741
0.000666276	461113	1e-06	0.0032595	rs17483319	G	T	0.37999	ulcers	TRUE	5.18996e-05	23.9327
0.000656824	461113	4.2e-06	-0.00302189	rs2302679	C	T	0.638574	ulcers	TRUE	4.5902e-05	21.1669
0.00131678	461113	9.1e-07	-0.00646699	rs147176253	A	G	0.063628	ulcers	TRUE	5.23056e-05	24.1199
0.00148331	461113	1.6e-15	-0.0118255	rs2066844	T	C	0.047178	ulcers	TRUE	0.000137819	63.5584
0.000633482	461113	3.2e-07	0.0032384	rs7191015	G	A	0.457284	ulcers	TRUE	5.66709e-05	26.1331
0.000794232	461113	1.1e-20	-0.00740883	rs11649485	G	A	0.198375	ulcers	TRUE	0.000188675	87.0167
0.0006311	461113	5.6e-09	-0.00367738	rs9303279	C	G	0.524125	ulcers	TRUE	7.36277e-05	33.953
0.000682982	461113	8.1e-08	-0.00366488	rs9889323	C	T	0.307242	ulcers	TRUE	6.24405e-05	28.7938
0.00079227	461113	1.5e-12	0.00560358	rs79742625	T	C	0.204871	ulcers	TRUE	0.000108475	50.0245
0.000662888	461113	4.4e-06	0.00304401	rs12453837	C	G	0.651273	ulcers	TRUE	4.57283e-05	21.0868
0.000825018	461113	7.4e-08	0.00443882	rs4261650	A	G	0.821342	ulcers	TRUE	6.27731e-05	28.9472
0.000649741	461113	7.4e-08	-0.00349631	rs2234182	C	T	0.597784	ulcers	TRUE	6.27921e-05	28.9559
0.000631137	461113	7.7e-13	-0.00452326	rs10411970	A	C	0.479864	ulcers	TRUE	0.000111378	51.3634
0.000632684	461113	3.7e-06	-0.00292907	rs11670522	T	C	0.481717	ulcers	TRUE	4.64792e-05	21.433
0.00136386	461113	3.5e-09	-0.00805405	rs144474740	T	C	0.058753	ulcers	TRUE	7.56221e-05	34.8728
0.000773885	461113	8.3e-13	-0.0055375	rs2305742	C	A	0.211116	ulcers	TRUE	0.000111025	51.2003
0.000670501	461113	1.6e-07	-0.00351492	rs10412365	G	C	0.670396	ulcers	TRUE	5.95935e-05	27.4808
0.000636546	461113	8.2e-29	0.00709008	rs3764613	G	A	0.573761	ulcers	TRUE	0.000268979	124.063
0.000651155	461113	1e-06	0.00317972	rs156358	C	G	0.424425	ulcers	TRUE	5.17106e-05	23.8455
0.000719208	461113	6.4e-07	-0.00358149	rs2902942	A	G	0.258348	ulcers	TRUE	5.37759e-05	24.798
0.000671217	461113	6.7e-17	0.00560591	rs913678	C	T	0.331586	ulcers	TRUE	0.000151249	69.7533
0.00173609	461113	4.1e-06	0.00800123	rs114224463	A	G	0.03462	ulcers	TRUE	4.60619e-05	21.2406
0.00064142	461113	8e-07	-0.00316502	rs2006908	A	G	0.58092	ulcers	TRUE	5.28005e-05	24.3482
0.000789942	461113	2.3e-06	-0.0037357	rs35103244	A	G	0.200458	ulcers	TRUE	4.84981e-05	22.3641
0.000986071	461113	3.1e-07	0.00504418	rs12123214	T	C	0.150973	bleeding gums	TRUE	5.67457e-05	26.1675
0.000753392	461113	5.8e-07	0.00376633	rs34337863	G	A	0.314057	bleeding gums	TRUE	5.41956e-05	24.9915
0.00248478	461113	3.3e-06	0.0115625	rs7534703	T	C	0.021341	bleeding gums	TRUE	4.69569e-05	21.6534
0.000706466	461113	3.5e-06	-0.00327874	rs943557	A	G	0.449478	bleeding gums	TRUE	4.67093e-05	21.5392
0.000708202	461113	1.3e-07	0.00374338	rs10889644	A	C	0.562735	bleeding gums	TRUE	6.05871e-05	27.9391
0.00143528	461113	2.3e-06	-0.00678378	rs1486073	A	G	0.936454	bleeding gums	TRUE	4.84442e-05	22.3392
0.00183499	461113	1.1e-06	-0.00892746	rs77447625	C	T	0.039319	bleeding gums	TRUE	5.13285e-05	23.6694
0.00216348	461113	2e-06	0.0102938	rs17535450	A	G	0.026846	bleeding gums	TRUE	4.90927e-05	22.6383
0.00083104	461113	8.9e-07	0.00408411	rs12469405	G	C	0.231853	bleeding gums	TRUE	5.23746e-05	24.1518
0.00109509	461113	6.7e-07	-0.00544328	rs11713329	G	A	0.116025	bleeding gums	TRUE	5.35786e-05	24.707
0.000745967	461113	2.7e-06	-0.00349783	rs1080783	A	G	0.330674	bleeding gums	TRUE	4.76793e-05	21.9865
0.00167618	461113	4.6e-06	0.00768135	rs112611988	G	A	0.047187	bleeding gums	TRUE	4.55414e-05	21.0006
0.00125077	461113	3.2e-06	-0.00582335	rs73842453	T	A	0.089229	bleeding gums	TRUE	4.70071e-05	21.6765
0.00138706	461113	2.5e-06	-0.00653546	rs75906475	G	A	0.068399	bleeding gums	TRUE	4.8143e-05	22.2004
0.000702747	461113	2.4e-06	0.00331194	rs10065325	A	G	0.552353	bleeding gums	TRUE	4.81658e-05	22.2108
0.00070498	461113	4.6e-06	0.00322914	rs35273090	A	C	0.451443	bleeding gums	TRUE	4.54981e-05	20.9806
0.000781645	461113	1e-06	0.00381805	rs7740510	C	T	0.278927	bleeding gums	TRUE	5.17409e-05	23.8595
0.000929649	461113	2.6e-07	-0.00478568	rs4946822	T	A	0.823874	bleeding gums	TRUE	5.74668e-05	26.5001
0.000798987	461113	2.2e-09	0.00478182	rs10948120	A	G	0.271731	bleeding gums	TRUE	7.76723e-05	35.8183
0.000719898	461113	3.8e-06	0.00332635	rs9477074	C	T	0.38457	bleeding gums	TRUE	4.62985e-05	21.3497
0.00235514	461113	2.7e-06	-0.0110482	rs148749798	C	T	0.022684	bleeding gums	TRUE	4.77223e-05	22.0063
0.000701537	461113	6.1e-07	-0.00349958	rs6974889	G	A	0.486379	bleeding gums	TRUE	5.39635e-05	24.8845
0.000780168	461113	1.8e-07	0.00406988	rs6962635	A	G	0.280408	bleeding gums	TRUE	5.90138e-05	27.2135
0.000707606	461113	2.2e-06	-0.00334704	rs2373275	G	C	0.571257	bleeding gums	TRUE	4.85188e-05	22.3737
0.000839342	461113	3.2e-06	0.00391104	rs35226696	T	C	0.232789	bleeding gums	TRUE	4.70846e-05	21.7122
0.000707266	461113	3.2e-06	-0.00329497	rs2309308	T	C	0.444603	bleeding gums	TRUE	4.70662e-05	21.7038
0.00397598	461113	2e-07	0.0206601	rs147043376	C	T	0.008046	bleeding gums	TRUE	5.85523e-05	27.0007
0.000821179	461113	3.2e-06	0.00382585	rs7932	C	G	0.241922	bleeding gums	TRUE	4.70709e-05	21.7059
0.00231618	461113	8.6e-07	-0.0113997	rs117853201	A	G	0.02358	bleeding gums	TRUE	5.25306e-05	24.2237
0.000739257	461113	3.8e-07	-0.00375502	rs2301216	T	A	0.34254	bleeding gums	TRUE	5.59502e-05	25.8007
0.000761638	461113	4.3e-09	0.00447246	rs7125773	C	T	0.696277	bleeding gums	TRUE	7.47749e-05	34.4821
0.000749086	461113	1.8e-06	0.0035801	rs711076	C	T	0.323977	bleeding gums	TRUE	4.95334e-05	22.8415
0.00072524	461113	5.2e-07	0.00364034	rs4766602	C	T	0.416932	bleeding gums	TRUE	5.46373e-05	25.1952
0.000714659	461113	3.7e-06	-0.00330544	rs7316831	A	C	0.40166	bleeding gums	TRUE	4.6391e-05	21.3924
0.000793056	461113	2.2e-06	-0.00375186	rs4631926	C	T	0.724299	bleeding gums	TRUE	4.85352e-05	22.3812
0.000697782	461113	1.7e-06	-0.00334198	rs6538223	G	A	0.497636	bleeding gums	TRUE	4.97438e-05	22.9386
0.00138146	461113	6.2e-08	0.00747595	rs150064030	A	G	0.071496	bleeding gums	TRUE	6.35069e-05	29.2856
0.000701549	461113	1.9e-10	-0.00446632	rs8002827	G	T	0.507967	bleeding gums	TRUE	8.78897e-05	40.5305
0.000825677	461113	1.2e-07	-0.00437396	rs73313647	T	A	0.237137	bleeding gums	TRUE	6.08549e-05	28.0626
0.00070029	461113	3.1e-06	0.00326471	rs1130409	G	T	0.479145	bleeding gums	TRUE	4.71309e-05	21.7336
0.00322082	461113	3.9e-07	-0.0163415	rs72769742	G	T	0.012689	bleeding gums	TRUE	5.58238e-05	25.7424
0.00169771	461113	6.3e-07	-0.00845519	rs12946844	T	C	0.082738	bleeding gums	TRUE	5.37884e-05	24.8038
0.000806323	461113	1.4e-06	-0.00389531	rs11650531	C	T	0.252489	bleeding gums	TRUE	5.061e-05	23.338
0.00174599	461113	3.2e-07	-0.00891909	rs111692872	T	G	0.043467	bleeding gums	TRUE	5.65882e-05	26.0949
0.00245496	461113	2.7e-06	0.0115225	rs117686655	A	G	0.021578	bleeding gums	TRUE	4.77723e-05	22.0294
0.000791526	461113	7.8e-08	0.00425146	rs11085137	A	C	0.432468	bleeding gums	TRUE	6.25621e-05	28.8499
0.000817547	461113	1e-06	-0.00399975	rs11906605	G	A	0.254541	bleeding gums	TRUE	5.19051e-05	23.9353
0.0089	26533	4.4e-07	0.0448	rs4278478	T	C	0.5788	DFSS	TRUE	0.000954059	25.3363
0.0299	26533	2.03e-06	-0.1421	rs61945823	T	C	0.0275	DFSS	TRUE	0.00085053	22.5846
0.0092	26533	7.66e-08	-0.0492	rs72748935	T	C	0.5437	DFSS	TRUE	0.00107671	28.5971
0.0263	26533	1.76e-06	-0.1258	rs117646247	A	G	0.0302	DFSS	TRUE	0.000861567	22.8779
0.0483	26533	2.93e-07	0.2475	rs112922684	A	G	0.0135	DFSS	TRUE	0.000988645	26.2557
0.0581	26533	1.44e-06	0.2798	rs72761403	T	C	0.9877	DFSS	TRUE	0.000873328	23.1905
0.0106	26533	4.2e-06	0.049	rs11208881	A	G	0.2168	DFSS	TRUE	0.000804719	21.3672
0.0551	26533	2.18e-06	0.2609	rs72709955	T	C	0.0132	DFSS	TRUE	0.00084429	22.4188
0.0096	26533	2.81e-06	0.0451	rs843879	A	G	0.2971	DFSS	TRUE	0.000831119	22.0688
0.0154	26533	9.45e-07	0.0757	rs3732731	T	C	0.9122	DFSS	TRUE	0.000909848	24.1611
0.0246	26533	5.86e-07	0.1231	rs76922805	T	C	0.0341	DFSS	TRUE	0.000942866	25.0388
0.8488	26533	1.37e-07	-4.473	rs144427133	A	G	0.0134	DFSS	TRUE	0.00104555	27.7686
0.0154	26533	2.76e-06	-0.0723	rs1037079	T	C	0.1124	DFSS	TRUE	0.000830019	22.0395
0.0321	26533	4.87e-06	0.1466	rs190577342	A	G	0.0333	DFSS	TRUE	0.000785471	20.8557
0.0088	26533	4.62e-11	0.0577	rs10479093	A	G	0.559	DFSS	TRUE	0.0016177	42.9886
0.0104	26533	4.79e-06	0.0476	rs2857595	A	G	0.2355	DFSS	TRUE	0.000788893	20.9466
0.0144	26533	1.87e-06	0.0688	rs2882932	T	G	0.1097	DFSS	TRUE	0.000859591	22.8254
0.0158	26533	2.36e-07	-0.0816	rs144979406	A	C	0.089	DFSS	TRUE	0.00100425	26.6706
0.1046	26533	2.2e-06	0.4954	rs13245095	A	G	0.9891	DFSS	TRUE	0.000844686	22.4293
0.0219	26533	2.42e-06	-0.1031	rs3917509	T	G	0.9574	DFSS	TRUE	0.000834603	22.1614
0.0124	26792	5.97e-07	-0.0617	rs749117	A	G	0.1592	DMFS	TRUE	0.000923253	24.7568
0.0112	26792	1.44e-06	0.0539	rs1970986	T	C	0.2042	DMFS	TRUE	0.000863696	23.1584
0.0184	26792	2.53e-06	-0.0864	rs7323665	T	C	0.0767	DMFS	TRUE	0.000822298	22.0475
0.0091	26792	4.97e-10	-0.0563	rs7166946	T	C	0.5003	DMFS	TRUE	0.00142662	38.2738
0.0127	26792	3.68e-06	0.0586	rs4800253	T	C	0.139	DMFS	TRUE	0.000794031	21.289
0.0612	26792	2.53e-06	0.2879	rs145978986	T	C	0.0176	DMFS	TRUE	0.000825309	22.1283
0.0276	26792	1.29e-06	-0.1335	rs10924847	A	G	0.0314	DMFS	TRUE	0.000872489	23.3944
0.0103	26792	3.3e-06	0.048	rs7282276	T	C	0.7586	DMFS	TRUE	0.000809937	21.7158
0.0298	26792	1.6e-06	0.1431	rs115270691	A	G	0.0278	DMFS	TRUE	0.00085994	23.0576
0.016	26792	2.09e-06	0.0758	rs13059061	A	C	0.9107	DMFS	TRUE	0.000837008	22.4422
0.0095	26792	1.47e-06	-0.0458	rs6785766	T	C	0.714	DMFS	TRUE	0.000866766	23.2408
0.0472	26792	3.69e-06	0.2182	rs114824063	T	C	0.9867	DMFS	TRUE	0.000797029	21.3694
0.0087	26792	2.39e-13	0.0637	rs3749751	T	C	0.5609	DMFS	TRUE	0.00199695	53.6053
0.0099	26792	1.91e-06	0.0473	rs7747265	C	G	0.276	DMFS	TRUE	0.000851289	22.8255
0.0393	26792	4.35e-06	-0.1803	rs141180445	T	C	0.0216	DMFS	TRUE	0.000784983	21.0462
0.0088	26792	1.16e-06	-0.0428	rs2166123	A	G	0.5631	DMFS	TRUE	0.000882132	23.6532
0.0122	26792	3.01e-06	-0.0572	rs11795028	T	C	0.8537	DMFS	TRUE	0.000819806	21.9806
1.1153	27949	4.65e-07	-5.6215	rs142529100	T	C	0.0112	Nteeth	TRUE	0.000908155	25.4033
0.0162	27949	3.27e-07	-0.0828	rs922452	T	C	0.2738	Nteeth	TRUE	0.00093381	26.1216
0.0551	27949	3.6e-06	-0.255	rs114279040	T	C	0.9848	Nteeth	TRUE	0.000765734	21.4164
0.0227	27949	1.89e-06	0.1081	rs872565	T	C	0.9315	Nteeth	TRUE	0.000810739	22.6761
0.0112	27949	2.8e-06	-0.0526	rs10477137	A	T	0.2647	Nteeth	TRUE	0.000788545	22.0549
0.0102	27949	1.48e-06	0.049	rs12652661	A	G	0.6838	Nteeth	TRUE	0.000825025	23.076
0.0125	27949	4.22e-06	0.0575	rs4733048	T	C	0.7899	Nteeth	TRUE	0.000756521	21.1585
0.0097	27949	8e-07	-0.0479	rs1962862	T	C	0.5225	Nteeth	TRUE	0.000871731	24.3835
0.0382	27949	1.07e-06	0.1863	rs142745413	A	G	0.0217	Nteeth	TRUE	0.000850283	23.7831
0.0768	45563	1.75e-06	-0.3671	rs151226594	T	G	NA	periodontitis	TRUE	NA	NA
0.3324	45563	8.2e-07	1.6387	rs138868497	T	C	NA	periodontitis	TRUE	NA	NA
0.0171	45563	8.66e-07	-0.084	rs10143801	A	G	NA	periodontitis	TRUE	NA	NA
0.037	45563	1.94e-06	-0.1761	rs76734229	A	G	NA	periodontitis	TRUE	NA	NA
0.0163	45563	2.37e-06	0.0769	rs9954920	T	C	NA	periodontitis	TRUE	NA	NA
0.0292	45563	4.62e-06	-0.1337	rs4811024	C	G	NA	periodontitis	TRUE	NA	NA
0.1757	45563	2.22e-06	0.8316	rs73155039	A	G	NA	periodontitis	TRUE	NA	NA
0.0183	45563	5.44e-07	0.0916	rs2921075	C	G	NA	periodontitis	TRUE	NA	NA
Abbreviations: DMFS, the sum of decayed, missing, and filled tooth surfaces; DFSS, the sum of decayed and filled tooth surface per available tooth surface; Nteeth, number of teeth.

## Sheet: Supplementary Table 3
Supplementary Table 3 The SNPs associated with potential confounders.
Confounder	snp	rsid	hg19_coordinates	hg38_coordinates	a1	a2	trait	efo	study	pmid	ancestry	year	beta	se	p	direction	n	n_cases	n_controls	n_studies	unit	dataset
Smoking	rs9358912	rs9358912	chr6:26211146	chr6:26210918	G	T	Number of cigarettes previously smoked daily	EFO_0005671	Neale B	UKBB	European	2017	0.0221	0.004895	6.333e-06	+	78291	0	78291	1	-	Neale-B_UKBB_EUR_2017
	rs55958997	rs55958997	chr15:78915872	chr15:78623530	A	C	Number of cigarettes currently smoked daily	EFO_0005671	Neale B	UKBB	European	2017	0.07397	0.006933	1.625e-26	+	23205	0	23205	1	-	Neale-B_UKBB_EUR_2017
	rs7428430	rs7428430	chr3:50174184	chr3:50136751	C	T	Why stopped smoking: health precaution	EFO_0005671	Neale B	UKBB	European	2017	-0.01062	0.002394	9.264e-06	-	82082	51560	30522	1	risk diff	Neale-B_UKBB_EUR_2017
	rs105290	rs105290	chr11:17292068	chr11:17270521	C	T	Current tobacco smoking	EFO_0006527	Neale B	UKBB	European	2017	-0.006041	0.001348	7.37e-06	-	337030	0	337030	1	-	Neale-B_UKBB_EUR_2017
Alcohol consumption	rs72720396	rs72720396	chr1:91191582	chr1:90726025	A	G	Alcohol usually taken with meals	EFO_0004329	Neale B	UKBB	European	2017	-0.01307	0.001838	1.133e-12	-	172454	116941	55513	1	risk diff	Neale-B_UKBB_EUR_2017
	rs7428430	rs7428430	chr3:50174184	chr3:50136751	C	T	Alcohol intake frequency	EFO_0004329	Neale B	UKBB	European	2017	0.02313	0.003557	7.939e-11	+	336965	0	336965	1	-	Neale-B_UKBB_EUR_2017
	rs4352801	rs4352801	chr8:27435201	chr8:27577684	C	T	Alcohol intake versus 10 years previously	EFO_0004329	Neale B	UKBB	European	2017	-0.01084	0.001892	1.03e-08	-	313248	0	313248	1	-	Neale-B_UKBB_EUR_2017
	rs7896518	rs7896518	chr10:65104500	chr10:63344740	A	G	Alcohol usually taken with meals	EFO_0004329	Neale B	UKBB	European	2017	-0.008306	0.001584	1.579e-07	-	172454	116941	55513	1	risk diff	Neale-B_UKBB_EUR_2017
	rs660745	rs660745	chr19:49219459	chr19:48716202	C	T	Alcohol intake frequency	EFO_0004329	Neale B	UKBB	European	2017	-0.02052	0.003583	1.027e-08	-	336965	0	336965	1	-	Neale-B_UKBB_EUR_2017
	rs183909726	rs183909726	chr3:66879713	chr3:66829289	A	C	Cause of death: alcoholic hepatitis	-	Neale B	UKBB	European	2017	-0.01194	0.002013	3.148e-09	-	7637	7	7630	1	risk diff	Neale-B_UKBB_EUR_2017
	rs1800973	rs1800973	chr12:69744014	chr12:69350234	A	C	Alcohol dependence	EFO_0003829	Treutlein J	19581569	European	2009	NA	NA	2.77e-07	NA	1834	-	-	-	-	GRASP
	rs79742625	rs79742625	chr17:43657257	chr17:45579891	T	C	Alcohol intake frequency	EFO_0004329	Neale B	UKBB	European	2017	0.02758	0.004454	5.955e-10	+	336965	0	336965	1	-	Neale-B_UKBB_EUR_2017
Diabetes	rs2857595	rs2857595	chr6:31568469	chr6:31600692	G	A	Started insulin within one year diagnosis of diabetes	EFO_0000400	Neale B	UKBB	European	2017	-0.04141	0.004514	5.199e-20	-	15397	1872	13525	1	risk diff	Neale-B_UKBB_EUR_2017
	rs932206	rs932206	chr2:136825272	chr2:136067702	T	C	Type 2 diabetes	EFO_0001360	Sladek R	17293876	European	2007	NA	NA	3.9e-07	NA	1275	-	-	-	-	GRASP
	rs693906	rs693906	chr6:31835164	chr6:31867387	C	G	Started insulin within one year diagnosis of diabetes	EFO_0000400	Neale B	UKBB	European	2017	0.06906	0.004931	2.71e-44	+	15397	1872	13525	1	risk diff	Neale-B_UKBB_EUR_2017
	rs9358912	rs9358912	chr6:26211146	chr6:26210918	G	T	Medication for cholesterol, blood pressure or diabetes: blood pressure medication	EFO_0007056	Neale B	UKBB	European	2017	0.008454	0.001756	1.475e-06	+	154702	38548	116154	1	risk diff	Neale-B_UKBB_EUR_2017
	rs479667	rs479667	chr11:111484034	chr11:111613310	C	T	Medication for cholesterol, blood pressure or diabetes: blood pressure medication	EFO_0007056	Neale B	UKBB	European	2017	0.008859	0.00171	2.221e-07	+	154702	38548	116154	1	risk diff	Neale-B_UKBB_EUR_2017
	rs28822480	rs28822480	chr18:57924823	chr18:60257590	A	G	Medication for cholesterol, blood pressure or diabetes: none of the above	EFO_0007056	Neale B	UKBB	European	2017	-0.009057	0.001862	1.147e-06	-	154702	103004	51698	1	risk diff	Neale-B_UKBB_EUR_2017
	rs660745	rs660745	chr19:49219459	chr19:48716202	C	T	Medication for cholesterol, blood pressure or diabetes: cholesterol lowering medication	EFO_0007056	Neale B	UKBB	European	2017	0.007366	0.001531	1.49e-06	+	154702	35840	118862	1	risk diff	Neale-B_UKBB_EUR_2017
	rs230647	rs230647	chr21:44919654	chr21:43499774	C	T	Medication for cholesterol, blood pressure or diabetes: blood pressure medication	EFO_0007056	Neale B	UKBB	European	2017	0.008775	0.00159	3.394e-08	+	154702	38548	116154	1	risk diff	Neale-B_UKBB_EUR_2017
	rs11571302	rs11571302	chr2:204742934	chr2:203878211	T	G	Started insulin within one year diagnosis of diabetes	EFO_0000400	Neale B	UKBB	European	2017	-0.01677	0.003707	6.116e-06	-	15397	1872	13525	1	risk diff	Neale-B_UKBB_EUR_2017
	rs6933779	rs6933779	chr6:31380732	chr6:31412955	C	T	Started insulin within one year diagnosis of diabetes	EFO_0000400	Neale B	UKBB	European	2017	0.03462	0.005169	2.192e-11	+	15397	1872	13525	1	risk diff	Neale-B_UKBB_EUR_2017
	rs2294478	rs2294478	chr6:33098966	chr6:33131189	C	A	Medication for cholesterol, blood pressure or diabetes: insulin	EFO_0007056	Neale B	UKBB	European	2017	0.002798	0.0004183	2.252e-11	+	154702	2116	152586	1	risk diff	Neale-B_UKBB_EUR_2017
	rs2523594	rs2523594	chr6:31326629	chr6:31358852	T	C	Medication for cholesterol, blood pressure or diabetes: cholesterol lowering medication	EFO_0007056	Neale B	UKBB	European	2017	0.007432	0.001567	2.125e-06	+	154702	35840	118862	1	risk diff	Neale-B_UKBB_EUR_2017
	rs7090530	rs7090530	chr10:6110875	chr10:6068912	A	C	Type 1 diabetes	EFO_0001359	Bradfield JP	21980299	European	2011	NA	NA	2.93e-15	NA	26890	-	-	-	-	GRASP
	rs2301216	rs2301216	chr11:47356870	chr11:47335319	T	A	Medication for cholesterol, blood pressure or diabetes: blood pressure medication	EFO_0007056	Neale B	UKBB	European	2017	-0.007389	0.001641	6.693e-06	-	154702	38548	116154	1	risk diff	Neale-B_UKBB_EUR_2017

## Sheet: Supplementary Table 4
Supplementary Table 4 Summary statistics for Mendelian randomization analysis of potential causal effects of dental traits on epigenetic age acceleration.
SNP	effect_allele.exposure	other_allele.exposure	effect_allele.outcome	other_allele.outcome	beta.exposure	beta.outcome	eaf.outcome	remove	palindromic	ambiguous	id.outcome	chr	pos	se.outcome	samplesize.outcome	pval.outcome	outcome	originalname.outcome	outcome.deprecated	mr_keep.outcome	data_source.outcome	proxy.outcome	target_snp.outcome	proxy_snp.outcome	target_a1.outcome	target_a2.outcome	proxy_a1.outcome	proxy_a2.outcome	se.exposure	pval.exposure	exposure	mr_keep.exposure	pval_origin.exposure	id.exposure	data_source.exposure	action	mr_keep
rs1005819	T	C	T	C	-0.00377108	0.002	0.4104	FALSE	FALSE	FALSE	ebi-a-GCST90014288	4	103504305	0.0309	34467	0.9497	DNA methylation GrimAge acceleration || id:ebi-a-GCST90014288	DNA methylation GrimAge acceleration	DNA methylation GrimAge acceleration || ||	TRUE	igd	NA	NA	NA	NA	NA	NA	NA	0.000639459	3.7e-09	ulcers	TRUE	reported	087iLD	textfile	2	TRUE
rs10076557	G	C	G	C	0.0043094	0.0195	0.6946	FALSE	TRUE	TRUE	ebi-a-GCST90014288	5	158792819	0.0329	34467	0.5526	DNA methylation GrimAge acceleration || id:ebi-a-GCST90014288	DNA methylation GrimAge acceleration	DNA methylation GrimAge acceleration || ||	TRUE	igd	NA	NA	NA	NA	NA	NA	NA	0.000675042	1.7e-10	ulcers	TRUE	reported	087iLD	textfile	2	FALSE
rs10121193	G	A	G	A	-0.00324403	-0.0081	0.5237	FALSE	FALSE	FALSE	ebi-a-GCST90014288	9	110581046	0.0312	34467	0.7953	DNA methylation GrimAge acceleration || id:ebi-a-GCST90014288	DNA methylation GrimAge acceleration	DNA methylation GrimAge acceleration || ||	TRUE	igd	NA	NA	NA	NA	NA	NA	NA	0.000633359	3e-07	ulcers	TRUE	reported	087iLD	textfile	2	TRUE
rs10411970	A	C	A	C	-0.00452326	0.0285	0.4855	FALSE	FALSE	FALSE	ebi-a-GCST90014288	19	4814648	0.0309	34467	0.355	DNA methylation GrimAge acceleration || id:ebi-a-GCST90014288	DNA methylation GrimAge acceleration	DNA methylation GrimAge acceleration || ||	TRUE	igd	NA	NA	NA	NA	NA	NA	NA	0.000631137	7.7e-13	ulcers	TRUE	reported	087iLD	textfile	2	TRUE
rs10412365	G	C	G	C	-0.00351492	-0.0152	0.6812	FALSE	TRUE	TRUE	ebi-a-GCST90014288	19	16461067	0.0332	34467	0.6457	DNA methylation GrimAge acceleration || id:ebi-a-GCST90014288	DNA methylation GrimAge acceleration	DNA methylation GrimAge acceleration || ||	TRUE	igd	NA	NA	NA	NA	NA	NA	NA	0.000670501	1.6e-07	ulcers	TRUE	reported	087iLD	textfile	2	FALSE
rs10817678	A	G	A	G	-0.00486912	0.0026	0.6748	FALSE	FALSE	FALSE	ebi-a-GCST90014288	9	117579457	0.0328	34467	0.9366	DNA methylation GrimAge acceleration || id:ebi-a-GCST90014288	DNA methylation GrimAge acceleration	DNA methylation GrimAge acceleration || ||	TRUE	igd	NA	NA	NA	NA	NA	NA	NA	0.000669624	3.6e-13	ulcers	TRUE	reported	087iLD	textfile	2	TRUE
rs10865941	C	T	C	T	0.00347108	0.0446	0.3939	FALSE	FALSE	FALSE	ebi-a-GCST90014288	3	46508547	0.0307	34467	0.1463	DNA methylation GrimAge acceleration || id:ebi-a-GCST90014288	DNA methylation GrimAge acceleration	DNA methylation GrimAge acceleration || ||	TRUE	igd	NA	NA	NA	NA	NA	NA	NA	0.000644723	7.3e-08	ulcers	TRUE	reported	087iLD	textfile	2	TRUE
rs10885396	T	C	T	C	-0.00310404	0.018	0.5419	FALSE	FALSE	FALSE	ebi-a-GCST90014288	10	114711755	0.0309	34467	0.5608	DNA methylation GrimAge acceleration || id:ebi-a-GCST90014288	DNA methylation GrimAge acceleration	DNA methylation GrimAge acceleration || ||	TRUE	igd	NA	NA	NA	NA	NA	NA	NA	0.000632917	9.4e-07	ulcers	TRUE	reported	087iLD	textfile	2	TRUE
rs11204668	A	G	A	G	-0.00398394	0.058	0.5633	FALSE	FALSE	FALSE	ebi-a-GCST90014288	1	150543686	0.0303	34467	0.0558895	DNA methylation GrimAge acceleration || id:ebi-a-GCST90014288	DNA methylation GrimAge acceleration	DNA methylation GrimAge acceleration || ||	TRUE	igd	NA	NA	NA	NA	NA	NA	NA	0.000634981	3.5e-10	ulcers	TRUE	reported	087iLD	textfile	2	TRUE
rs11214126	T	C	T	C	0.00344024	0.0233	0.4159	FALSE	FALSE	FALSE	ebi-a-GCST90014288	11	112068219	0.0314	34467	0.4575	DNA methylation GrimAge acceleration || id:ebi-a-GCST90014288	DNA methylation GrimAge acceleration	DNA methylation GrimAge acceleration || ||	TRUE	igd	NA	NA	NA	NA	NA	NA	NA	0.000641137	8.1e-08	ulcers	TRUE	reported	087iLD	textfile	2	TRUE
rs112629741	C	T	C	T	-0.00887586	0.0161	0.0417	FALSE	FALSE	FALSE	ebi-a-GCST90014288	7	92076793	0.0895	34467	0.8572	DNA methylation GrimAge acceleration || id:ebi-a-GCST90014288	DNA methylation GrimAge acceleration	DNA methylation GrimAge acceleration || ||	TRUE	igd	NA	NA	NA	NA	NA	NA	NA	0.00161593	4e-08	ulcers	TRUE	reported	087iLD	textfile	2	TRUE
rs112847515	A	T	A	T	0.0124793	0.1425	0.0183	FALSE	TRUE	TRUE	ebi-a-GCST90014288	3	24439241	0.1446	34467	0.3244	DNA methylation GrimAge acceleration || id:ebi-a-GCST90014288	DNA methylation GrimAge acceleration	DNA methylation GrimAge acceleration || ||	TRUE	igd	NA	NA	NA	NA	NA	NA	NA	0.00272699	4.7e-06	ulcers	TRUE	reported	087iLD	textfile	2	FALSE
rs114224463	A	G	A	G	0.00800123	-0.0548	0.0358	FALSE	FALSE	FALSE	ebi-a-GCST90014288	20	61998343	0.0949	34467	0.563101	DNA methylation GrimAge acceleration || id:ebi-a-GCST90014288	DNA methylation GrimAge acceleration	DNA methylation GrimAge acceleration || ||	TRUE	igd	NA	NA	NA	NA	NA	NA	NA	0.00173609	4.1e-06	ulcers	TRUE	reported	087iLD	textfile	2	TRUE
rs11619484	G	T	G	T	0.00312364	-0.0124	0.4497	FALSE	FALSE	FALSE	ebi-a-GCST90014288	13	69753898	0.0297	34467	0.677001	DNA methylation GrimAge acceleration || id:ebi-a-GCST90014288	DNA methylation GrimAge acceleration	DNA methylation GrimAge acceleration || ||	TRUE	igd	NA	NA	NA	NA	NA	NA	NA	0.000634832	8.6e-07	ulcers	TRUE	reported	087iLD	textfile	2	TRUE
rs11649485	G	A	G	A	-0.00740883	0.0406	0.2104	FALSE	FALSE	FALSE	ebi-a-GCST90014288	16	86014455	0.0384	34467	0.2901	DNA methylation GrimAge acceleration || id:ebi-a-GCST90014288	DNA methylation GrimAge acceleration	DNA methylation GrimAge acceleration || ||	TRUE	igd	NA	NA	NA	NA	NA	NA	NA	0.000794232	1.1e-20	ulcers	TRUE	reported	087iLD	textfile	2	TRUE
rs11670522	T	C	T	C	-0.00292907	0.017	0.4821	FALSE	FALSE	FALSE	ebi-a-GCST90014288	19	46885977	0.0305	34467	0.5774	DNA methylation GrimAge acceleration || id:ebi-a-GCST90014288	DNA methylation GrimAge acceleration	DNA methylation GrimAge acceleration || ||	TRUE	igd	NA	NA	NA	NA	NA	NA	NA	0.000632684	3.7e-06	ulcers	TRUE	reported	087iLD	textfile	2	TRUE
rs11684030	A	G	A	G	-0.00662055	-0.0148	0.642	FALSE	FALSE	FALSE	ebi-a-GCST90014288	2	192016879	0.031	34467	0.6336	DNA methylation GrimAge acceleration || id:ebi-a-GCST90014288	DNA methylation GrimAge acceleration	DNA methylation GrimAge acceleration || ||	TRUE	igd	NA	NA	NA	NA	NA	NA	NA	0.000653267	3.9e-24	ulcers	TRUE	reported	087iLD	textfile	2	TRUE
rs11757201	C	G	C	G	0.00483223	0.0215	0.2136	FALSE	TRUE	TRUE	ebi-a-GCST90014288	6	138003822	0.0373	34467	0.564901	DNA methylation GrimAge acceleration || id:ebi-a-GCST90014288	DNA methylation GrimAge acceleration	DNA methylation GrimAge acceleration || ||	TRUE	igd	NA	NA	NA	NA	NA	NA	NA	0.000761537	2.2e-10	ulcers	TRUE	reported	087iLD	textfile	2	FALSE
rs11805007	G	A	G	A	-0.00343554	0.0923	0.2572	FALSE	FALSE	FALSE	ebi-a-GCST90014288	1	93082190	0.0341	34467	0.00682402	DNA methylation GrimAge acceleration || id:ebi-a-GCST90014288	DNA methylation GrimAge acceleration	DNA methylation GrimAge acceleration || ||	TRUE	igd	NA	NA	NA	NA	NA	NA	NA	0.000720091	1.8e-06	ulcers	TRUE	reported	087iLD	textfile	2	TRUE
rs11989430	T	A	T	A	0.00761165	-0.0178	0.1611	FALSE	TRUE	TRUE	ebi-a-GCST90014288	8	90818615	0.0418	34467	0.670101	DNA methylation GrimAge acceleration || id:ebi-a-GCST90014288	DNA methylation GrimAge acceleration	DNA methylation GrimAge acceleration || ||	TRUE	igd	NA	NA	NA	NA	NA	NA	NA	0.000864892	1.4e-18	ulcers	TRUE	reported	087iLD	textfile	2	FALSE
rs12119956	G	T	G	T	-0.00388216	-0.072	0.2144	FALSE	FALSE	FALSE	ebi-a-GCST90014288	1	247608519	0.037	34467	0.0513996	DNA methylation GrimAge acceleration || id:ebi-a-GCST90014288	DNA methylation GrimAge acceleration	DNA methylation GrimAge acceleration || ||	TRUE	igd	NA	NA	NA	NA	NA	NA	NA	0.000782154	6.9e-07	ulcers	TRUE	reported	087iLD	textfile	2	TRUE
rs12262228	T	C	T	C	-0.00299163	-0.0286	0.5381	FALSE	FALSE	FALSE	ebi-a-GCST90014288	10	82160425	0.0307	34467	0.3522	DNA methylation GrimAge acceleration || id:ebi-a-GCST90014288	DNA methylation GrimAge acceleration	DNA methylation GrimAge acceleration || ||	TRUE	igd	NA	NA	NA	NA	NA	NA	NA	0.000630587	2.1e-06	ulcers	TRUE	reported	087iLD	textfile	2	TRUE
rs12453837	C	G	C	G	0.00304401	0.0391	0.6383	FALSE	TRUE	TRUE	ebi-a-GCST90014288	17	17708846	0.0321	34467	0.2221	DNA methylation GrimAge acceleration || id:ebi-a-GCST90014288	DNA methylation GrimAge acceleration	DNA methylation GrimAge acceleration || ||	TRUE	igd	NA	NA	NA	NA	NA	NA	NA	0.000662888	4.4e-06	ulcers	TRUE	reported	087iLD	textfile	2	FALSE
rs12639314	C	A	C	A	-0.00686242	-0.0387	0.1718	FALSE	FALSE	FALSE	ebi-a-GCST90014288	3	46141504	0.0401	34467	0.334	DNA methylation GrimAge acceleration || id:ebi-a-GCST90014288	DNA methylation GrimAge acceleration	DNA methylation GrimAge acceleration || ||	TRUE	igd	NA	NA	NA	NA	NA	NA	NA	0.000857575	1.2e-15	ulcers	TRUE	reported	087iLD	textfile	2	TRUE
rs12711846	G	A	G	A	0.0040205	0.008	0.1879	FALSE	FALSE	FALSE	ebi-a-GCST90014288	2	111856293	0.0393	34467	0.8385	DNA methylation GrimAge acceleration || id:ebi-a-GCST90014288	DNA methylation GrimAge acceleration	DNA methylation GrimAge acceleration || ||	TRUE	igd	NA	NA	NA	NA	NA	NA	NA	0.000804189	5.7e-07	ulcers	TRUE	reported	087iLD	textfile	2	TRUE
rs12732083	T	C	T	C	0.00354675	-0.042	0.2277	FALSE	FALSE	FALSE	ebi-a-GCST90014288	1	243413125	0.037	34467	0.2568	DNA methylation GrimAge acceleration || id:ebi-a-GCST90014288	DNA methylation GrimAge acceleration	DNA methylation GrimAge acceleration || ||	TRUE	igd	NA	NA	NA	NA	NA	NA	NA	0.000753053	2.5e-06	ulcers	TRUE	reported	087iLD	textfile	2	TRUE
rs12775373	G	C	G	C	-0.00400511	-0.0363	0.1613	FALSE	TRUE	TRUE	ebi-a-GCST90014288	10	107475778	0.0415	34467	0.3816	DNA methylation GrimAge acceleration || id:ebi-a-GCST90014288	DNA methylation GrimAge acceleration	DNA methylation GrimAge acceleration || ||	TRUE	igd	NA	NA	NA	NA	NA	NA	NA	0.000854191	2.7e-06	ulcers	TRUE	reported	087iLD	textfile	2	FALSE
rs13062809	A	G	A	G	-0.00312379	0.0045	0.3831	FALSE	FALSE	FALSE	ebi-a-GCST90014288	3	141294871	0.0309	34467	0.8847	DNA methylation GrimAge acceleration || id:ebi-a-GCST90014288	DNA methylation GrimAge acceleration	DNA methylation GrimAge acceleration || ||	TRUE	igd	NA	NA	NA	NA	NA	NA	NA	0.00064801	1.4e-06	ulcers	TRUE	reported	087iLD	textfile	2	TRUE
rs13136644	A	G	A	G	-0.00503851	-0.1118	0.1006	FALSE	FALSE	FALSE	ebi-a-GCST90014288	4	143862147	0.0504	34467	0.0265198	DNA methylation GrimAge acceleration || id:ebi-a-GCST90014288	DNA methylation GrimAge acceleration	DNA methylation GrimAge acceleration || ||	TRUE	igd	NA	NA	NA	NA	NA	NA	NA	0.00105777	1.9e-06	ulcers	TRUE	reported	087iLD	textfile	2	TRUE
rs13294994	T	C	T	C	0.00537283	-0.0787	0.0826	FALSE	FALSE	FALSE	ebi-a-GCST90014288	9	78036584	0.0581	34467	0.1757	DNA methylation GrimAge acceleration || id:ebi-a-GCST90014288	DNA methylation GrimAge acceleration	DNA methylation GrimAge acceleration || ||	TRUE	igd	NA	NA	NA	NA	NA	NA	NA	0.00115364	3.2e-06	ulcers	TRUE	reported	087iLD	textfile	2	TRUE
rs139795227	C	A	C	A	0.0175808	0.1181	0.0189	FALSE	FALSE	FALSE	ebi-a-GCST90014288	1	92842367	0.1649	34467	0.474	DNA methylation GrimAge acceleration || id:ebi-a-GCST90014288	DNA methylation GrimAge acceleration	DNA methylation GrimAge acceleration || ||	TRUE	igd	NA	NA	NA	NA	NA	NA	NA	0.00269702	7.1e-11	ulcers	TRUE	reported	087iLD	textfile	2	TRUE
rs144474740	T	C	T	C	-0.00805405	-0.0855	0.0613	FALSE	FALSE	FALSE	ebi-a-GCST90014288	19	18695690	0.0708	34467	0.2271	DNA methylation GrimAge acceleration || id:ebi-a-GCST90014288	DNA methylation GrimAge acceleration	DNA methylation GrimAge acceleration || ||	TRUE	igd	NA	NA	NA	NA	NA	NA	NA	0.00136386	3.5e-09	ulcers	TRUE	reported	087iLD	textfile	2	TRUE
rs145660541	A	G	A	G	0.0160169	-0.3896	0.0116	FALSE	FALSE	FALSE	ebi-a-GCST90014288	12	102776466	0.218	34467	0.0738703	DNA methylation GrimAge acceleration || id:ebi-a-GCST90014288	DNA methylation GrimAge acceleration	DNA methylation GrimAge acceleration || ||	TRUE	igd	NA	NA	NA	NA	NA	NA	NA	0.00311704	2.8e-07	ulcers	TRUE	reported	087iLD	textfile	2	TRUE
rs147176253	A	G	A	G	-0.00646699	0.0918	0.0623	FALSE	FALSE	FALSE	ebi-a-GCST90014288	16	3946485	0.0701	34467	0.1906	DNA methylation GrimAge acceleration || id:ebi-a-GCST90014288	DNA methylation GrimAge acceleration	DNA methylation GrimAge acceleration || ||	TRUE	igd	NA	NA	NA	NA	NA	NA	NA	0.00131678	9.1e-07	ulcers	TRUE	reported	087iLD	textfile	2	TRUE
rs150743892	T	C	T	C	-0.0039435	0.0683	0.3124	FALSE	FALSE	FALSE	ebi-a-GCST90014288	1	161604064	0.0386	34467	0.0770407	DNA methylation GrimAge acceleration || id:ebi-a-GCST90014288	DNA methylation GrimAge acceleration	DNA methylation GrimAge acceleration || ||	TRUE	igd	NA	NA	NA	NA	NA	NA	NA	0.00076395	2.4e-07	ulcers	TRUE	reported	087iLD	textfile	2	TRUE
rs1545536	T	C	T	C	0.00462186	0.002	0.2229	FALSE	FALSE	FALSE	ebi-a-GCST90014288	8	144643169	0.0378	34467	0.9574	DNA methylation GrimAge acceleration || id:ebi-a-GCST90014288	DNA methylation GrimAge acceleration	DNA methylation GrimAge acceleration || ||	TRUE	igd	NA	NA	NA	NA	NA	NA	NA	0.000761203	1.3e-09	ulcers	TRUE	reported	087iLD	textfile	2	TRUE
rs1547693	C	G	C	G	-0.00302278	-0.0534	0.5754	FALSE	TRUE	TRUE	ebi-a-GCST90014288	9	273729	0.0316	34467	0.0905899	DNA methylation GrimAge acceleration || id:ebi-a-GCST90014288	DNA methylation GrimAge acceleration	DNA methylation GrimAge acceleration || ||	TRUE	igd	NA	NA	NA	NA	NA	NA	NA	0.00064369	2.7e-06	ulcers	TRUE	reported	087iLD	textfile	2	FALSE
rs1561422	T	C	T	C	0.0031215	0.0203	0.6611	FALSE	FALSE	FALSE	ebi-a-GCST90014288	12	51188397	0.0311	34467	0.5149	DNA methylation GrimAge acceleration || id:ebi-a-GCST90014288	DNA methylation GrimAge acceleration	DNA methylation GrimAge acceleration || ||	TRUE	igd	NA	NA	NA	NA	NA	NA	NA	0.000669682	3.1e-06	ulcers	TRUE	reported	087iLD	textfile	2	TRUE
rs156358	C	G	C	G	0.00317972	0.0189	0.4145	FALSE	TRUE	TRUE	ebi-a-GCST90014288	20	1819824	0.0324	34467	0.5596	DNA methylation GrimAge acceleration || id:ebi-a-GCST90014288	DNA methylation GrimAge acceleration	DNA methylation GrimAge acceleration || ||	TRUE	igd	NA	NA	NA	NA	NA	NA	NA	0.000651155	1e-06	ulcers	TRUE	reported	087iLD	textfile	2	FALSE
rs16823566	T	G	T	G	-0.007964	0.0407	0.0744	FALSE	FALSE	FALSE	ebi-a-GCST90014288	2	144950248	0.0574	34467	0.4781	DNA methylation GrimAge acceleration || id:ebi-a-GCST90014288	DNA methylation GrimAge acceleration	DNA methylation GrimAge acceleration || ||	TRUE	igd	NA	NA	NA	NA	NA	NA	NA	0.00116926	9.7e-12	ulcers	TRUE	reported	087iLD	textfile	2	TRUE
rs17483319	G	T	G	T	0.0032595	-0.0239	0.357	FALSE	FALSE	FALSE	ebi-a-GCST90014288	15	50007261	0.033	34467	0.4679	DNA methylation GrimAge acceleration || id:ebi-a-GCST90014288	DNA methylation GrimAge acceleration	DNA methylation GrimAge acceleration || ||	TRUE	igd	NA	NA	NA	NA	NA	NA	NA	0.000666276	1e-06	ulcers	TRUE	reported	087iLD	textfile	2	TRUE
rs17552787	T	C	T	C	0.00656481	-0.0132	0.3281	FALSE	FALSE	FALSE	ebi-a-GCST90014288	7	50304082	0.0324	34467	0.684499	DNA methylation GrimAge acceleration || id:ebi-a-GCST90014288	DNA methylation GrimAge acceleration	DNA methylation GrimAge acceleration || ||	TRUE	igd	NA	NA	NA	NA	NA	NA	NA	0.000675446	2.5e-22	ulcers	TRUE	reported	087iLD	textfile	2	TRUE
rs17643734	G	A	G	A	-0.00726472	-0.0428	0.0608	FALSE	FALSE	FALSE	ebi-a-GCST90014288	7	17162882	0.0673	34467	0.5243	DNA methylation GrimAge acceleration || id:ebi-a-GCST90014288	DNA methylation GrimAge acceleration	DNA methylation GrimAge acceleration || ||	TRUE	igd	NA	NA	NA	NA	NA	NA	NA	0.00135363	8e-08	ulcers	TRUE	reported	087iLD	textfile	2	TRUE
rs1901355	G	A	G	A	0.00321297	-0.0338	0.318	FALSE	FALSE	FALSE	ebi-a-GCST90014288	2	32835664	0.0326	34467	0.3003	DNA methylation GrimAge acceleration || id:ebi-a-GCST90014288	DNA methylation GrimAge acceleration	DNA methylation GrimAge acceleration || ||	TRUE	igd	NA	NA	NA	NA	NA	NA	NA	0.000678174	2.2e-06	ulcers	TRUE	reported	087iLD	textfile	2	TRUE
rs198459	A	G	A	G	-0.00353664	0.0421	0.2213	FALSE	FALSE	FALSE	ebi-a-GCST90014288	11	61525020	0.0378	34467	0.2661	DNA methylation GrimAge acceleration || id:ebi-a-GCST90014288	DNA methylation GrimAge acceleration	DNA methylation GrimAge acceleration || ||	TRUE	igd	NA	NA	NA	NA	NA	NA	NA	0.000766758	4e-06	ulcers	TRUE	reported	087iLD	textfile	2	TRUE
rs2006908	A	G	A	G	-0.00316502	0.0499	0.5806	FALSE	FALSE	FALSE	ebi-a-GCST90014288	20	57256532	0.0316	34467	0.1144	DNA methylation GrimAge acceleration || id:ebi-a-GCST90014288	DNA methylation GrimAge acceleration	DNA methylation GrimAge acceleration || ||	TRUE	igd	NA	NA	NA	NA	NA	NA	NA	0.00064142	8e-07	ulcers	TRUE	reported	087iLD	textfile	2	TRUE
rs2066844	T	C	T	C	-0.0118255	-0.0252	0.0441	FALSE	FALSE	FALSE	ebi-a-GCST90014288	16	50745926	0.0781	34467	0.746799	DNA methylation GrimAge acceleration || id:ebi-a-GCST90014288	DNA methylation GrimAge acceleration	DNA methylation GrimAge acceleration || ||	TRUE	igd	NA	NA	NA	NA	NA	NA	NA	0.00148331	1.6e-15	ulcers	TRUE	reported	087iLD	textfile	2	TRUE
rs2158799	G	C	G	C	-0.00315848	-0.0356	0.6067	FALSE	TRUE	TRUE	ebi-a-GCST90014288	7	28277107	0.0306	34467	0.2453	DNA methylation GrimAge acceleration || id:ebi-a-GCST90014288	DNA methylation GrimAge acceleration	DNA methylation GrimAge acceleration || ||	TRUE	igd	NA	NA	NA	NA	NA	NA	NA	0.000649211	1.1e-06	ulcers	TRUE	reported	087iLD	textfile	2	FALSE
rs2234182	C	T	C	T	-0.00349631	-0.0021	0.6099	FALSE	FALSE	FALSE	ebi-a-GCST90014288	19	6535080	0.033	34467	0.9503	DNA methylation GrimAge acceleration || id:ebi-a-GCST90014288	DNA methylation GrimAge acceleration	DNA methylation GrimAge acceleration || ||	TRUE	igd	NA	NA	NA	NA	NA	NA	NA	0.000649741	7.4e-08	ulcers	TRUE	reported	087iLD	textfile	2	TRUE
rs2302679	C	T	C	T	-0.00302189	0.005	0.6341	FALSE	FALSE	FALSE	ebi-a-GCST90014288	16	50345778	0.032	34467	0.8764	DNA methylation GrimAge acceleration || id:ebi-a-GCST90014288	DNA methylation GrimAge acceleration	DNA methylation GrimAge acceleration || ||	TRUE	igd	NA	NA	NA	NA	NA	NA	NA	0.000656824	4.2e-06	ulcers	TRUE	reported	087iLD	textfile	2	TRUE
rs2305742	C	A	C	A	-0.0055375	-0.0397	0.2105	FALSE	FALSE	FALSE	ebi-a-GCST90014288	19	18191441	0.0376	34467	0.2915	DNA methylation GrimAge acceleration || id:ebi-a-GCST90014288	DNA methylation GrimAge acceleration	DNA methylation GrimAge acceleration || ||	TRUE	igd	NA	NA	NA	NA	NA	NA	NA	0.000773885	8.3e-13	ulcers	TRUE	reported	087iLD	textfile	2	TRUE
rs2759662	A	G	A	G	-0.00343169	-0.0274	0.3218	FALSE	FALSE	FALSE	ebi-a-GCST90014288	1	197361571	0.0319	34467	0.3904	DNA methylation GrimAge acceleration || id:ebi-a-GCST90014288	DNA methylation GrimAge acceleration	DNA methylation GrimAge acceleration || ||	TRUE	igd	NA	NA	NA	NA	NA	NA	NA	0.000671592	3.2e-07	ulcers	TRUE	reported	087iLD	textfile	2	TRUE
rs2902942	A	G	A	G	-0.00358149	-0.0193	0.2578	FALSE	FALSE	FALSE	ebi-a-GCST90014288	20	39091892	0.035	34467	0.580399	DNA methylation GrimAge acceleration || id:ebi-a-GCST90014288	DNA methylation GrimAge acceleration	DNA methylation GrimAge acceleration || ||	TRUE	igd	NA	NA	NA	NA	NA	NA	NA	0.000719208	6.4e-07	ulcers	TRUE	reported	087iLD	textfile	2	TRUE
rs3024490	C	A	C	A	-0.0140993	0.0696	0.774	FALSE	FALSE	FALSE	ebi-a-GCST90014288	1	206945311	0.0363	34467	0.0555303	DNA methylation GrimAge acceleration || id:ebi-a-GCST90014288	DNA methylation GrimAge acceleration	DNA methylation GrimAge acceleration || ||	TRUE	igd	NA	NA	NA	NA	NA	NA	NA	0.000756867	1.9e-77	ulcers	TRUE	reported	087iLD	textfile	2	TRUE
rs3130434	C	G	C	G	0.00319815	0.0601	0.5841	FALSE	TRUE	TRUE	ebi-a-GCST90014288	6	31219803	0.0339	34467	0.0765403	DNA methylation GrimAge acceleration || id:ebi-a-GCST90014288	DNA methylation GrimAge acceleration	DNA methylation GrimAge acceleration || ||	TRUE	igd	NA	NA	NA	NA	NA	NA	NA	0.000638891	5.6e-07	ulcers	TRUE	reported	087iLD	textfile	2	FALSE
rs35103244	A	G	A	G	-0.0037357	0.043	0.2002	FALSE	FALSE	FALSE	ebi-a-GCST90014288	21	24710093	0.0386	34467	0.2659	DNA methylation GrimAge acceleration || id:ebi-a-GCST90014288	DNA methylation GrimAge acceleration	DNA methylation GrimAge acceleration || ||	TRUE	igd	NA	NA	NA	NA	NA	NA	NA	0.000789942	2.3e-06	ulcers	TRUE	reported	087iLD	textfile	2	TRUE
rs35268627	C	T	C	T	0.00541098	-0.0149	0.1201	FALSE	FALSE	FALSE	ebi-a-GCST90014288	1	247563890	0.0466	34467	0.7492	DNA methylation GrimAge acceleration || id:ebi-a-GCST90014288	DNA methylation GrimAge acceleration	DNA methylation GrimAge acceleration || ||	TRUE	igd	NA	NA	NA	NA	NA	NA	NA	0.000958219	1.6e-08	ulcers	TRUE	reported	087iLD	textfile	2	TRUE
rs3757387	C	T	C	T	0.0041369	0.0377	0.4475	FALSE	FALSE	FALSE	ebi-a-GCST90014288	7	128576086	0.0309	34467	0.2223	DNA methylation GrimAge acceleration || id:ebi-a-GCST90014288	DNA methylation GrimAge acceleration	DNA methylation GrimAge acceleration || ||	TRUE	igd	NA	NA	NA	NA	NA	NA	NA	0.000632831	6.3e-11	ulcers	TRUE	reported	087iLD	textfile	2	TRUE
rs3764613	G	A	G	A	0.00709008	-0.0148	0.5655	FALSE	FALSE	FALSE	ebi-a-GCST90014288	19	46896217	0.0313	34467	0.6353	DNA methylation GrimAge acceleration || id:ebi-a-GCST90014288	DNA methylation GrimAge acceleration	DNA methylation GrimAge acceleration || ||	TRUE	igd	NA	NA	NA	NA	NA	NA	NA	0.000636546	8.2e-29	ulcers	TRUE	reported	087iLD	textfile	2	TRUE
rs3844283	G	C	G	C	-0.00309077	0.0028	0.425	FALSE	TRUE	TRUE	ebi-a-GCST90014288	3	10264480	0.03	34467	0.9267	DNA methylation GrimAge acceleration || id:ebi-a-GCST90014288	DNA methylation GrimAge acceleration	DNA methylation GrimAge acceleration || ||	TRUE	igd	NA	NA	NA	NA	NA	NA	NA	0.000636178	1.2e-06	ulcers	TRUE	reported	087iLD	textfile	2	FALSE
rs4234081	G	A	G	A	-0.00421301	0.0835	0.8214	FALSE	FALSE	FALSE	ebi-a-GCST90014288	2	200457562	0.0395	34467	0.0345502	DNA methylation GrimAge acceleration || id:ebi-a-GCST90014288	DNA methylation GrimAge acceleration	DNA methylation GrimAge acceleration || ||	TRUE	igd	NA	NA	NA	NA	NA	NA	NA	0.000831454	4e-07	ulcers	TRUE	reported	087iLD	textfile	2	TRUE
rs4235479	C	T	C	T	0.00450359	-0.0532	0.5072	FALSE	FALSE	FALSE	ebi-a-GCST90014288	5	59544653	0.0296	34467	0.0720195	DNA methylation GrimAge acceleration || id:ebi-a-GCST90014288	DNA methylation GrimAge acceleration	DNA methylation GrimAge acceleration || ||	TRUE	igd	NA	NA	NA	NA	NA	NA	NA	0.000630161	8.9e-13	ulcers	TRUE	reported	087iLD	textfile	2	TRUE
rs4261650	A	G	A	G	0.00443882	0.0024	0.823	FALSE	FALSE	FALSE	ebi-a-GCST90014288	18	65109346	0.0405	34467	0.9525	DNA methylation GrimAge acceleration || id:ebi-a-GCST90014288	DNA methylation GrimAge acceleration	DNA methylation GrimAge acceleration || ||	TRUE	igd	NA	NA	NA	NA	NA	NA	NA	0.000825018	7.4e-08	ulcers	TRUE	reported	087iLD	textfile	2	TRUE
rs4466418	A	G	A	G	-0.00462213	-0.0386	0.5639	FALSE	FALSE	FALSE	ebi-a-GCST90014288	8	126323787	0.0308	34467	0.2104	DNA methylation GrimAge acceleration || id:ebi-a-GCST90014288	DNA methylation GrimAge acceleration	DNA methylation GrimAge acceleration || ||	TRUE	igd	NA	NA	NA	NA	NA	NA	NA	0.000635837	3.6e-13	ulcers	TRUE	reported	087iLD	textfile	2	TRUE
rs4656704	G	A	G	A	0.00366229	0.0318	0.2514	FALSE	FALSE	FALSE	ebi-a-GCST90014288	1	169688228	0.0346	34467	0.3588	DNA methylation GrimAge acceleration || id:ebi-a-GCST90014288	DNA methylation GrimAge acceleration	DNA methylation GrimAge acceleration || ||	TRUE	igd	NA	NA	NA	NA	NA	NA	NA	0.000734577	6.2e-07	ulcers	TRUE	reported	087iLD	textfile	2	TRUE
rs4683205	A	G	A	G	-0.0106739	-0.0209	0.5336	FALSE	FALSE	FALSE	ebi-a-GCST90014288	3	46334670	0.0301	34467	0.488	DNA methylation GrimAge acceleration || id:ebi-a-GCST90014288	DNA methylation GrimAge acceleration	DNA methylation GrimAge acceleration || ||	TRUE	igd	NA	NA	NA	NA	NA	NA	NA	0.000631506	4.3e-64	ulcers	TRUE	reported	087iLD	textfile	2	TRUE
rs4725124	A	G	A	G	0.00381231	0.0553	0.1832	FALSE	FALSE	FALSE	ebi-a-GCST90014288	7	8815862	0.0398	34467	0.1649	DNA methylation GrimAge acceleration || id:ebi-a-GCST90014288	DNA methylation GrimAge acceleration	DNA methylation GrimAge acceleration || ||	TRUE	igd	NA	NA	NA	NA	NA	NA	NA	0.000820414	3.4e-06	ulcers	TRUE	reported	087iLD	textfile	2	TRUE
rs55742439	A	G	A	G	-0.00311831	0.0505	0.3342	FALSE	FALSE	FALSE	ebi-a-GCST90014288	2	40682975	0.0319	34467	0.1132	DNA methylation GrimAge acceleration || id:ebi-a-GCST90014288	DNA methylation GrimAge acceleration	DNA methylation GrimAge acceleration || ||	TRUE	igd	NA	NA	NA	NA	NA	NA	NA	0.000675774	3.9e-06	ulcers	TRUE	reported	087iLD	textfile	2	TRUE
rs55989048	T	C	T	C	0.00298114	0.009	0.4297	FALSE	FALSE	FALSE	ebi-a-GCST90014288	2	100243088	0.0303	34467	0.767499	DNA methylation GrimAge acceleration || id:ebi-a-GCST90014288	DNA methylation GrimAge acceleration	DNA methylation GrimAge acceleration || ||	TRUE	igd	NA	NA	NA	NA	NA	NA	NA	0.000635345	2.7e-06	ulcers	TRUE	reported	087iLD	textfile	2	TRUE
rs61815042	C	T	C	T	0.0133114	-0.1773	0.0167	FALSE	FALSE	FALSE	ebi-a-GCST90014288	1	207221833	0.162	34467	0.2738	DNA methylation GrimAge acceleration || id:ebi-a-GCST90014288	DNA methylation GrimAge acceleration	DNA methylation GrimAge acceleration || ||	TRUE	igd	NA	NA	NA	NA	NA	NA	NA	0.00282692	2.5e-06	ulcers	TRUE	reported	087iLD	textfile	2	TRUE
rs61913549	C	G	C	G	0.00464866	-0.0191	0.1427	FALSE	TRUE	TRUE	ebi-a-GCST90014288	12	12622940	0.0457	34467	0.675601	DNA methylation GrimAge acceleration || id:ebi-a-GCST90014288	DNA methylation GrimAge acceleration	DNA methylation GrimAge acceleration || ||	TRUE	igd	NA	NA	NA	NA	NA	NA	NA	0.000895479	2.1e-07	ulcers	TRUE	reported	087iLD	textfile	2	FALSE
rs61955029	G	T	G	T	0.00408928	0.0392	0.3917	FALSE	FALSE	FALSE	ebi-a-GCST90014288	12	123195800	0.0311	34467	0.2081	DNA methylation GrimAge acceleration || id:ebi-a-GCST90014288	DNA methylation GrimAge acceleration	DNA methylation GrimAge acceleration || ||	TRUE	igd	NA	NA	NA	NA	NA	NA	NA	0.000645664	2.4e-10	ulcers	TRUE	reported	087iLD	textfile	2	TRUE
rs62134959	C	T	C	T	0.00504564	0.0526	0.1006	FALSE	FALSE	FALSE	ebi-a-GCST90014288	2	69527410	0.0569	34467	0.3553	DNA methylation GrimAge acceleration || id:ebi-a-GCST90014288	DNA methylation GrimAge acceleration	DNA methylation GrimAge acceleration || ||	TRUE	igd	NA	NA	NA	NA	NA	NA	NA	0.00106256	2e-06	ulcers	TRUE	reported	087iLD	textfile	2	TRUE
rs62351974	T	C	T	C	-0.00406383	-0.004	0.2948	FALSE	FALSE	FALSE	ebi-a-GCST90014288	5	35892037	0.0337	34467	0.9051	DNA methylation GrimAge acceleration || id:ebi-a-GCST90014288	DNA methylation GrimAge acceleration	DNA methylation GrimAge acceleration || ||	TRUE	igd	NA	NA	NA	NA	NA	NA	NA	0.000696407	5.4e-09	ulcers	TRUE	reported	087iLD	textfile	2	TRUE
rs62491812	A	C	A	C	-0.00453088	-0.0183	0.2153	FALSE	FALSE	FALSE	ebi-a-GCST90014288	7	150327424	0.0369	34467	0.618899	DNA methylation GrimAge acceleration || id:ebi-a-GCST90014288	DNA methylation GrimAge acceleration	DNA methylation GrimAge acceleration || ||	TRUE	igd	NA	NA	NA	NA	NA	NA	NA	0.000785272	7.9e-09	ulcers	TRUE	reported	087iLD	textfile	2	TRUE
rs6551706	G	C	G	C	-0.00304571	-0.0099	0.5003	FALSE	TRUE	TRUE	ebi-a-GCST90014288	4	63482538	0.0336	34467	0.768399	DNA methylation GrimAge acceleration || id:ebi-a-GCST90014288	DNA methylation GrimAge acceleration	DNA methylation GrimAge acceleration || ||	TRUE	igd	NA	NA	NA	NA	NA	NA	NA	0.000651967	3e-06	ulcers	TRUE	reported	087iLD	textfile	2	FALSE
rs6677637	T	C	T	C	-0.0063411	0.0117	0.056	FALSE	FALSE	FALSE	ebi-a-GCST90014288	1	160324771	0.068	34467	0.8637	DNA methylation GrimAge acceleration || id:ebi-a-GCST90014288	DNA methylation GrimAge acceleration	DNA methylation GrimAge acceleration || ||	TRUE	igd	NA	NA	NA	NA	NA	NA	NA	0.00135544	2.9e-06	ulcers	TRUE	reported	087iLD	textfile	2	TRUE
rs6933969	T	G	T	G	-0.00500049	-0.0115	0.1373	FALSE	FALSE	FALSE	ebi-a-GCST90014288	6	253539	0.0454	34467	0.7999	DNA methylation GrimAge acceleration || id:ebi-a-GCST90014288	DNA methylation GrimAge acceleration	DNA methylation GrimAge acceleration || ||	TRUE	igd	NA	NA	NA	NA	NA	NA	NA	0.000947754	1.3e-07	ulcers	TRUE	reported	087iLD	textfile	2	TRUE
rs6957889	A	G	A	G	-0.00309135	-0.042	0.4284	FALSE	FALSE	FALSE	ebi-a-GCST90014288	7	50091404	0.0315	34467	0.1823	DNA methylation GrimAge acceleration || id:ebi-a-GCST90014288	DNA methylation GrimAge acceleration	DNA methylation GrimAge acceleration || ||	TRUE	igd	NA	NA	NA	NA	NA	NA	NA	0.000640463	1.4e-06	ulcers	TRUE	reported	087iLD	textfile	2	TRUE
rs7191015	G	A	G	A	0.0032384	-0.0428	0.4412	FALSE	FALSE	FALSE	ebi-a-GCST90014288	16	17475745	0.0308	34467	0.1644	DNA methylation GrimAge acceleration || id:ebi-a-GCST90014288	DNA methylation GrimAge acceleration	DNA methylation GrimAge acceleration || ||	TRUE	igd	NA	NA	NA	NA	NA	NA	NA	0.000633482	3.2e-07	ulcers	TRUE	reported	087iLD	textfile	2	TRUE
rs73156502	T	C	T	C	0.0119986	0.1104	0.0256	FALSE	FALSE	FALSE	ebi-a-GCST90014288	3	158437003	0.1144	34467	0.3347	DNA methylation GrimAge acceleration || id:ebi-a-GCST90014288	DNA methylation GrimAge acceleration	DNA methylation GrimAge acceleration || ||	TRUE	igd	NA	NA	NA	NA	NA	NA	NA	0.00211953	1.5e-08	ulcers	TRUE	reported	087iLD	textfile	2	TRUE
rs74409395	T	C	T	C	-0.00487559	-0.0252	0.1894	FALSE	FALSE	FALSE	ebi-a-GCST90014288	6	7196324	0.0394	34467	0.5221	DNA methylation GrimAge acceleration || id:ebi-a-GCST90014288	DNA methylation GrimAge acceleration	DNA methylation GrimAge acceleration || ||	TRUE	igd	NA	NA	NA	NA	NA	NA	NA	0.000821437	2.9e-09	ulcers	TRUE	reported	087iLD	textfile	2	TRUE
rs7512012	A	G	A	G	0.00303542	-0.004	0.5949	FALSE	FALSE	FALSE	ebi-a-GCST90014288	1	161162173	0.0305	34467	0.8956	DNA methylation GrimAge acceleration || id:ebi-a-GCST90014288	DNA methylation GrimAge acceleration	DNA methylation GrimAge acceleration || ||	TRUE	igd	NA	NA	NA	NA	NA	NA	NA	0.000643753	2.4e-06	ulcers	TRUE	reported	087iLD	textfile	2	TRUE
rs75998368	T	C	T	C	0.0112108	0.0491	0.0158	FALSE	FALSE	FALSE	ebi-a-GCST90014288	13	104188905	0.1556	34467	0.7524	DNA methylation GrimAge acceleration || id:ebi-a-GCST90014288	DNA methylation GrimAge acceleration	DNA methylation GrimAge acceleration || ||	TRUE	igd	NA	NA	NA	NA	NA	NA	NA	0.00245376	4.9e-06	ulcers	TRUE	reported	087iLD	textfile	2	TRUE
rs76830965	A	C	A	C	0.0318232	0.0932	0.1141	FALSE	FALSE	FALSE	ebi-a-GCST90014288	3	159637678	0.0474	34467	0.04948	DNA methylation GrimAge acceleration || id:ebi-a-GCST90014288	DNA methylation GrimAge acceleration	DNA methylation GrimAge acceleration || ||	TRUE	igd	NA	NA	NA	NA	NA	NA	NA	0.000983412	1e-200	ulcers	TRUE	reported	087iLD	textfile	2	TRUE
rs7749390	G	A	G	A	-0.0056349	0.0155	0.3869	FALSE	FALSE	FALSE	ebi-a-GCST90014288	6	137540370	0.0308	34467	0.6152	DNA methylation GrimAge acceleration || id:ebi-a-GCST90014288	DNA methylation GrimAge acceleration	DNA methylation GrimAge acceleration || ||	TRUE	igd	NA	NA	NA	NA	NA	NA	NA	0.000650514	4.6e-18	ulcers	TRUE	reported	087iLD	textfile	2	TRUE
rs79282662	A	G	A	G	0.0103091	-0.0665	0.0645	FALSE	FALSE	FALSE	ebi-a-GCST90014288	6	32111239	0.065	34467	0.306	DNA methylation GrimAge acceleration || id:ebi-a-GCST90014288	DNA methylation GrimAge acceleration	DNA methylation GrimAge acceleration || ||	TRUE	igd	NA	NA	NA	NA	NA	NA	NA	0.00139304	1.4e-13	ulcers	TRUE	reported	087iLD	textfile	2	TRUE
rs913678	C	T	C	T	0.00560591	0.0304	0.3195	FALSE	FALSE	FALSE	ebi-a-GCST90014288	20	48955424	0.0326	34467	0.3509	DNA methylation GrimAge acceleration || id:ebi-a-GCST90014288	DNA methylation GrimAge acceleration	DNA methylation GrimAge acceleration || ||	TRUE	igd	NA	NA	NA	NA	NA	NA	NA	0.000671217	6.7e-17	ulcers	TRUE	reported	087iLD	textfile	2	TRUE
rs9303279	C	G	C	G	-0.00367738	0.1042	0.5258	FALSE	TRUE	TRUE	ebi-a-GCST90014288	17	38073968	0.0307	34467	0.000688906	DNA methylation GrimAge acceleration || id:ebi-a-GCST90014288	DNA methylation GrimAge acceleration	DNA methylation GrimAge acceleration || ||	TRUE	igd	NA	NA	NA	NA	NA	NA	NA	0.0006311	5.6e-09	ulcers	TRUE	reported	087iLD	textfile	2	FALSE
rs9399953	T	C	T	C	0.00609634	0.03	0.3082	FALSE	FALSE	FALSE	ebi-a-GCST90014288	6	106320260	0.0377	34467	0.4254	DNA methylation GrimAge acceleration || id:ebi-a-GCST90014288	DNA methylation GrimAge acceleration	DNA methylation GrimAge acceleration || ||	TRUE	igd	NA	NA	NA	NA	NA	NA	NA	0.000707909	7.2e-18	ulcers	TRUE	reported	087iLD	textfile	2	TRUE
rs9571501	A	C	A	C	0.00563007	-0.0194	0.0909	FALSE	FALSE	FALSE	ebi-a-GCST90014288	13	66446697	0.0544	34467	0.722	DNA methylation GrimAge acceleration || id:ebi-a-GCST90014288	DNA methylation GrimAge acceleration	DNA methylation GrimAge acceleration || ||	TRUE	igd	NA	NA	NA	NA	NA	NA	NA	0.00109952	3e-07	ulcers	TRUE	reported	087iLD	textfile	2	TRUE
rs9889323	C	T	C	T	-0.00366488	0.0161	0.2958	FALSE	FALSE	FALSE	ebi-a-GCST90014288	17	40449246	0.0339	34467	0.6348	DNA methylation GrimAge acceleration || id:ebi-a-GCST90014288	DNA methylation GrimAge acceleration	DNA methylation GrimAge acceleration || ||	TRUE	igd	NA	NA	NA	NA	NA	NA	NA	0.000682982	8.1e-08	ulcers	TRUE	reported	087iLD	textfile	2	TRUE
rs10048146	G	A	G	A	0.00722026	-0.0254	0.1885	FALSE	FALSE	FALSE	ebi-a-GCST90014288	16	86710660	0.0394	34467	0.5194	DNA methylation GrimAge acceleration || id:ebi-a-GCST90014288	DNA methylation GrimAge acceleration	DNA methylation GrimAge acceleration || ||	TRUE	igd	NA	NA	NA	NA	NA	NA	NA	0.000988695	2.8e-13	dentures	TRUE	reported	FbGoYQ	textfile	2	TRUE
rs10772314	A	T	A	T	-0.00419883	0.0022	0.3932	FALSE	TRUE	TRUE	ebi-a-GCST90014288	12	10704350	0.0311	34467	0.9436	DNA methylation GrimAge acceleration || id:ebi-a-GCST90014288	DNA methylation GrimAge acceleration	DNA methylation GrimAge acceleration || ||	TRUE	igd	NA	NA	NA	NA	NA	NA	NA	0.000797699	1.4e-07	dentures	TRUE	reported	FbGoYQ	textfile	2	FALSE
rs10811723	G	A	G	A	0.00562263	0.0565	0.704	FALSE	FALSE	FALSE	ebi-a-GCST90014288	9	22542285	0.0337	34467	0.0939096	DNA methylation GrimAge acceleration || id:ebi-a-GCST90014288	DNA methylation GrimAge acceleration	DNA methylation GrimAge acceleration || ||	TRUE	igd	NA	NA	NA	NA	NA	NA	NA	0.000858611	5.8e-11	dentures	TRUE	reported	FbGoYQ	textfile	2	TRUE
rs1083479	C	T	C	T	-0.00384782	0.0471	0.5894	FALSE	FALSE	FALSE	ebi-a-GCST90014288	2	147941762	0.0304	34467	0.1219	DNA methylation GrimAge acceleration || id:ebi-a-GCST90014288	DNA methylation GrimAge acceleration	DNA methylation GrimAge acceleration || ||	TRUE	igd	NA	NA	NA	NA	NA	NA	NA	0.000790214	1.1e-06	dentures	TRUE	reported	FbGoYQ	textfile	2	TRUE
rs10869805	G	A	G	A	0.00701639	-0.0304	0.1739	FALSE	FALSE	FALSE	ebi-a-GCST90014288	9	79340206	0.0414	34467	0.4623	DNA methylation GrimAge acceleration || id:ebi-a-GCST90014288	DNA methylation GrimAge acceleration	DNA methylation GrimAge acceleration || ||	TRUE	igd	NA	NA	NA	NA	NA	NA	NA	0.00105274	2.6e-11	dentures	TRUE	reported	FbGoYQ	textfile	2	TRUE
rs10880627	T	C	T	C	-0.00399501	0.0564	0.4815	FALSE	FALSE	FALSE	ebi-a-GCST90014288	12	44599081	0.0317	34467	0.0751294	DNA methylation GrimAge acceleration || id:ebi-a-GCST90014288	DNA methylation GrimAge acceleration	DNA methylation GrimAge acceleration || ||	TRUE	igd	NA	NA	NA	NA	NA	NA	NA	0.000785998	3.7e-07	dentures	TRUE	reported	FbGoYQ	textfile	2	TRUE
rs10883553	A	C	A	C	-0.00497581	-0.0557	0.4462	FALSE	FALSE	FALSE	ebi-a-GCST90014288	10	102635475	0.0314	34467	0.0762395	DNA methylation GrimAge acceleration || id:ebi-a-GCST90014288	DNA methylation GrimAge acceleration	DNA methylation GrimAge acceleration || ||	TRUE	igd	NA	NA	NA	NA	NA	NA	NA	0.000780159	1.8e-10	dentures	TRUE	reported	FbGoYQ	textfile	2	TRUE
rs10912857	G	A	G	A	-0.00462874	-0.0031	0.2419	FALSE	FALSE	FALSE	ebi-a-GCST90014288	1	174928902	0.035	34467	0.9299	DNA methylation GrimAge acceleration || id:ebi-a-GCST90014288	DNA methylation GrimAge acceleration	DNA methylation GrimAge acceleration || ||	TRUE	igd	NA	NA	NA	NA	NA	NA	NA	0.000898471	2.6e-07	dentures	TRUE	reported	FbGoYQ	textfile	2	TRUE
rs10956340	C	A	C	A	-0.00452627	-0.0841	0.581	FALSE	FALSE	FALSE	ebi-a-GCST90014288	8	127891479	0.0313	34467	0.00709594	DNA methylation GrimAge acceleration || id:ebi-a-GCST90014288	DNA methylation GrimAge acceleration	DNA methylation GrimAge acceleration || ||	TRUE	igd	NA	NA	NA	NA	NA	NA	NA	0.00078468	8e-09	dentures	TRUE	reported	FbGoYQ	textfile	2	TRUE
rs10987006	G	C	G	C	0.00581341	-0.0037	0.6409	FALSE	TRUE	TRUE	ebi-a-GCST90014288	9	128651539	0.0323	34467	0.9097	DNA methylation GrimAge acceleration || id:ebi-a-GCST90014288	DNA methylation GrimAge acceleration	DNA methylation GrimAge acceleration || ||	TRUE	igd	NA	NA	NA	NA	NA	NA	NA	0.000809826	7e-13	dentures	TRUE	reported	FbGoYQ	textfile	2	FALSE
rs1108343	C	T	C	T	-0.00430661	-0.0282	0.6449	FALSE	FALSE	FALSE	ebi-a-GCST90014288	16	51211595	0.0332	34467	0.3952	DNA methylation GrimAge acceleration || id:ebi-a-GCST90014288	DNA methylation GrimAge acceleration	DNA methylation GrimAge acceleration || ||	TRUE	igd	NA	NA	NA	NA	NA	NA	NA	0.000809829	1e-07	dentures	TRUE	reported	FbGoYQ	textfile	2	TRUE
rs111289033	G	A	G	A	0.0130826	-0.0433	0.0316	FALSE	FALSE	FALSE	ebi-a-GCST90014288	3	193306987	0.1003	34467	0.666	DNA methylation GrimAge acceleration || id:ebi-a-GCST90014288	DNA methylation GrimAge acceleration	DNA methylation GrimAge acceleration || ||	TRUE	igd	NA	NA	NA	NA	NA	NA	NA	0.00226024	7.1e-09	dentures	TRUE	reported	FbGoYQ	textfile	2	TRUE
rs1122171	T	C	T	C	0.0116192	-0.0113	0.5971	FALSE	FALSE	FALSE	ebi-a-GCST90014288	5	134509987	0.0306	34467	0.7124	DNA methylation GrimAge acceleration || id:ebi-a-GCST90014288	DNA methylation GrimAge acceleration	DNA methylation GrimAge acceleration || ||	TRUE	igd	NA	NA	NA	NA	NA	NA	NA	0.000790076	5.9e-49	dentures	TRUE	reported	FbGoYQ	textfile	2	TRUE
rs11235556	A	G	A	G	-0.00389809	0.0172	0.5289	FALSE	FALSE	FALSE	ebi-a-GCST90014288	11	72356021	0.0305	34467	0.5723	DNA methylation GrimAge acceleration || id:ebi-a-GCST90014288	DNA methylation GrimAge acceleration	DNA methylation GrimAge acceleration || ||	TRUE	igd	NA	NA	NA	NA	NA	NA	NA	0.000778905	5.6e-07	dentures	TRUE	reported	FbGoYQ	textfile	2	TRUE
rs115880342	G	A	G	A	-0.00941837	0.0807	0.0384	FALSE	FALSE	FALSE	ebi-a-GCST90014288	4	1365635	0.0926	34467	0.3839	DNA methylation GrimAge acceleration || id:ebi-a-GCST90014288	DNA methylation GrimAge acceleration	DNA methylation GrimAge acceleration || ||	TRUE	igd	NA	NA	NA	NA	NA	NA	NA	0.00196738	1.7e-06	dentures	TRUE	reported	FbGoYQ	textfile	2	TRUE
rs115926813	A	G	A	G	-0.0102259	-0.1467	0.0425	FALSE	FALSE	FALSE	ebi-a-GCST90014288	5	131790662	0.0876	34467	0.0940806	DNA methylation GrimAge acceleration || id:ebi-a-GCST90014288	DNA methylation GrimAge acceleration	DNA methylation GrimAge acceleration || ||	TRUE	igd	NA	NA	NA	NA	NA	NA	NA	0.00202153	4.2e-07	dentures	TRUE	reported	FbGoYQ	textfile	2	TRUE
rs11628890	A	G	A	G	0.00401358	0.0033	0.6415	FALSE	FALSE	FALSE	ebi-a-GCST90014288	14	68782300	0.0319	34467	0.9182	DNA methylation GrimAge acceleration || id:ebi-a-GCST90014288	DNA methylation GrimAge acceleration	DNA methylation GrimAge acceleration || ||	TRUE	igd	NA	NA	NA	NA	NA	NA	NA	0.000810329	7.3e-07	dentures	TRUE	reported	FbGoYQ	textfile	2	TRUE
rs11658746	C	T	C	T	-0.00441977	-0.0338	0.3678	FALSE	FALSE	FALSE	ebi-a-GCST90014288	17	79356598	0.0373	34467	0.3648	DNA methylation GrimAge acceleration || id:ebi-a-GCST90014288	DNA methylation GrimAge acceleration	DNA methylation GrimAge acceleration || ||	TRUE	igd	NA	NA	NA	NA	NA	NA	NA	0.000804342	3.9e-08	dentures	TRUE	reported	FbGoYQ	textfile	2	TRUE
rs11668776	A	G	A	G	-0.00386889	-0.0278	0.68	FALSE	FALSE	FALSE	ebi-a-GCST90014288	19	12690011	0.0327	34467	0.3955	DNA methylation GrimAge acceleration || id:ebi-a-GCST90014288	DNA methylation GrimAge acceleration	DNA methylation GrimAge acceleration || ||	TRUE	igd	NA	NA	NA	NA	NA	NA	NA	0.000833877	3.5e-06	dentures	TRUE	reported	FbGoYQ	textfile	2	TRUE
rs11676272	G	A	G	A	0.00411461	0.0121	0.4787	FALSE	FALSE	FALSE	ebi-a-GCST90014288	2	25141538	0.0288	34467	0.675	DNA methylation GrimAge acceleration || id:ebi-a-GCST90014288	DNA methylation GrimAge acceleration	DNA methylation GrimAge acceleration || ||	TRUE	igd	NA	NA	NA	NA	NA	NA	NA	0.000773801	1.1e-07	dentures	TRUE	reported	FbGoYQ	textfile	2	TRUE
rs11745103	C	T	C	T	0.00451717	0.0578	0.4642	FALSE	FALSE	FALSE	ebi-a-GCST90014288	5	26927356	0.0308	34467	0.0608499	DNA methylation GrimAge acceleration || id:ebi-a-GCST90014288	DNA methylation GrimAge acceleration	DNA methylation GrimAge acceleration || ||	TRUE	igd	NA	NA	NA	NA	NA	NA	NA	0.000782947	8e-09	dentures	TRUE	reported	FbGoYQ	textfile	2	TRUE
rs117674901	G	C	G	C	-0.0116447	-0.1618	0.0261	FALSE	TRUE	TRUE	ebi-a-GCST90014288	16	77224636	0.1173	34467	0.1675	DNA methylation GrimAge acceleration || id:ebi-a-GCST90014288	DNA methylation GrimAge acceleration	DNA methylation GrimAge acceleration || ||	TRUE	igd	NA	NA	NA	NA	NA	NA	NA	0.0025102	3.5e-06	dentures	TRUE	reported	FbGoYQ	textfile	2	FALSE
rs117737827	T	C	T	C	0.00638594	0.0167	0.1658	FALSE	FALSE	FALSE	ebi-a-GCST90014288	15	63804248	0.0412	34467	0.6859	DNA methylation GrimAge acceleration || id:ebi-a-GCST90014288	DNA methylation GrimAge acceleration	DNA methylation GrimAge acceleration || ||	TRUE	igd	NA	NA	NA	NA	NA	NA	NA	0.00106958	2.4e-09	dentures	TRUE	reported	FbGoYQ	textfile	2	TRUE
rs118164185	A	G	A	G	0.0103384	-0.0295	0.037	FALSE	FALSE	FALSE	ebi-a-GCST90014288	14	47032766	0.0995	34467	0.766999	DNA methylation GrimAge acceleration || id:ebi-a-GCST90014288	DNA methylation GrimAge acceleration	DNA methylation GrimAge acceleration || ||	TRUE	igd	NA	NA	NA	NA	NA	NA	NA	0.00218785	2.3e-06	dentures	TRUE	reported	FbGoYQ	textfile	2	TRUE
rs11984403	T	C	T	C	-0.00503371	-0.01	0.1826	FALSE	FALSE	FALSE	ebi-a-GCST90014288	7	67945971	0.0398	34467	0.8021	DNA methylation GrimAge acceleration || id:ebi-a-GCST90014288	DNA methylation GrimAge acceleration	DNA methylation GrimAge acceleration || ||	TRUE	igd	NA	NA	NA	NA	NA	NA	NA	0.00100508	5.5e-07	dentures	TRUE	reported	FbGoYQ	textfile	2	TRUE
rs12061998	T	A	T	A	0.00470186	0.0365	0.2704	FALSE	TRUE	TRUE	ebi-a-GCST90014288	1	234714414	0.0347	34467	0.2933	DNA methylation GrimAge acceleration || id:ebi-a-GCST90014288	DNA methylation GrimAge acceleration	DNA methylation GrimAge acceleration || ||	TRUE	igd	NA	NA	NA	NA	NA	NA	NA	0.000873549	7.3e-08	dentures	TRUE	reported	FbGoYQ	textfile	2	FALSE
rs121908120	A	T	A	T	-0.0217106	-0.052	0.0347	FALSE	TRUE	TRUE	ebi-a-GCST90014288	2	219755011	0.1237	34467	0.674401	DNA methylation GrimAge acceleration || id:ebi-a-GCST90014288	DNA methylation GrimAge acceleration	DNA methylation GrimAge acceleration || ||	TRUE	igd	NA	NA	NA	NA	NA	NA	NA	0.00241541	2.5e-19	dentures	TRUE	reported	FbGoYQ	textfile	2	FALSE
rs12449524	A	C	A	C	0.00436239	0.0256	0.2745	FALSE	FALSE	FALSE	ebi-a-GCST90014288	17	17596461	0.0348	34467	0.4629	DNA methylation GrimAge acceleration || id:ebi-a-GCST90014288	DNA methylation GrimAge acceleration	DNA methylation GrimAge acceleration || ||	TRUE	igd	NA	NA	NA	NA	NA	NA	NA	0.000875716	6.3e-07	dentures	TRUE	reported	FbGoYQ	textfile	2	TRUE
rs13035874	A	G	A	G	0.00416859	-0.0089	0.3366	FALSE	FALSE	FALSE	ebi-a-GCST90014288	2	201109553	0.0318	34467	0.779301	DNA methylation GrimAge acceleration || id:ebi-a-GCST90014288	DNA methylation GrimAge acceleration	DNA methylation GrimAge acceleration || ||	TRUE	igd	NA	NA	NA	NA	NA	NA	NA	0.000815013	3.1e-07	dentures	TRUE	reported	FbGoYQ	textfile	2	TRUE
rs13113372	A	G	A	G	-0.00527382	-0.0416	0.153	FALSE	FALSE	FALSE	ebi-a-GCST90014288	4	182290436	0.0434	34467	0.3379	DNA methylation GrimAge acceleration || id:ebi-a-GCST90014288	DNA methylation GrimAge acceleration	DNA methylation GrimAge acceleration || ||	TRUE	igd	NA	NA	NA	NA	NA	NA	NA	0.00111046	2e-06	dentures	TRUE	reported	FbGoYQ	textfile	2	TRUE
rs1342614	C	G	C	G	-0.004638	-0.0186	0.7852	FALSE	TRUE	TRUE	ebi-a-GCST90014288	6	51302464	0.0376	34467	0.6209	DNA methylation GrimAge acceleration || id:ebi-a-GCST90014288	DNA methylation GrimAge acceleration	DNA methylation GrimAge acceleration || ||	TRUE	igd	NA	NA	NA	NA	NA	NA	NA	0.00093275	6.6e-07	dentures	TRUE	reported	FbGoYQ	textfile	2	FALSE
rs1352724	A	C	A	C	-0.00528193	0.0073	0.2052	FALSE	FALSE	FALSE	ebi-a-GCST90014288	5	107083487	0.0384	34467	0.8494	DNA methylation GrimAge acceleration || id:ebi-a-GCST90014288	DNA methylation GrimAge acceleration	DNA methylation GrimAge acceleration || ||	TRUE	igd	NA	NA	NA	NA	NA	NA	NA	0.000933906	1.6e-08	dentures	TRUE	reported	FbGoYQ	textfile	2	TRUE
rs139226952	G	T	G	T	0.00420275	0.0232	0.3215	FALSE	FALSE	FALSE	ebi-a-GCST90014288	15	97959928	0.0328	34467	0.4785	DNA methylation GrimAge acceleration || id:ebi-a-GCST90014288	DNA methylation GrimAge acceleration	DNA methylation GrimAge acceleration || ||	TRUE	igd	NA	NA	NA	NA	NA	NA	NA	0.000830508	4.2e-07	dentures	TRUE	reported	FbGoYQ	textfile	2	TRUE
rs1411182	T	A	T	A	0.00363107	0.0254	0.4544	FALSE	TRUE	TRUE	ebi-a-GCST90014288	8	132016965	0.0306	34467	0.4069	DNA methylation GrimAge acceleration || id:ebi-a-GCST90014288	DNA methylation GrimAge acceleration	DNA methylation GrimAge acceleration || ||	TRUE	igd	NA	NA	NA	NA	NA	NA	NA	0.000779806	3.2e-06	dentures	TRUE	reported	FbGoYQ	textfile	2	FALSE
rs1429414	A	G	A	G	0.00409743	0.0364	0.3646	FALSE	FALSE	FALSE	ebi-a-GCST90014288	2	198162430	0.0313	34467	0.2461	DNA methylation GrimAge acceleration || id:ebi-a-GCST90014288	DNA methylation GrimAge acceleration	DNA methylation GrimAge acceleration || ||	TRUE	igd	NA	NA	NA	NA	NA	NA	NA	0.000802952	3.3e-07	dentures	TRUE	reported	FbGoYQ	textfile	2	TRUE
rs143623567	G	A	G	A	-0.00783292	-0.0429	0.0608	FALSE	FALSE	FALSE	ebi-a-GCST90014288	4	71239123	0.0645	34467	0.5061	DNA methylation GrimAge acceleration || id:ebi-a-GCST90014288	DNA methylation GrimAge acceleration	DNA methylation GrimAge acceleration || ||	TRUE	igd	NA	NA	NA	NA	NA	NA	NA	0.00165139	2.1e-06	dentures	TRUE	reported	FbGoYQ	textfile	2	TRUE
rs1458595	G	A	G	A	0.00572748	-0.0337	0.1393	FALSE	FALSE	FALSE	ebi-a-GCST90014288	1	234282895	0.0432	34467	0.435	DNA methylation GrimAge acceleration || id:ebi-a-GCST90014288	DNA methylation GrimAge acceleration	DNA methylation GrimAge acceleration || ||	TRUE	igd	NA	NA	NA	NA	NA	NA	NA	0.00110374	2.1e-07	dentures	TRUE	reported	FbGoYQ	textfile	2	TRUE
rs1482698	C	G	C	G	0.00514968	0.0391	0.3801	FALSE	TRUE	TRUE	ebi-a-GCST90014288	5	44539453	0.0309	34467	0.2049	DNA methylation GrimAge acceleration || id:ebi-a-GCST90014288	DNA methylation GrimAge acceleration	DNA methylation GrimAge acceleration || ||	TRUE	igd	NA	NA	NA	NA	NA	NA	NA	0.000802266	1.4e-10	dentures	TRUE	reported	FbGoYQ	textfile	2	FALSE
rs1542652	G	A	G	A	-0.00722562	-0.0879	0.9284	FALSE	FALSE	FALSE	ebi-a-GCST90014288	8	65088503	0.0606	34467	0.147	DNA methylation GrimAge acceleration || id:ebi-a-GCST90014288	DNA methylation GrimAge acceleration	DNA methylation GrimAge acceleration || ||	TRUE	igd	NA	NA	NA	NA	NA	NA	NA	0.00144712	5.9e-07	dentures	TRUE	reported	FbGoYQ	textfile	2	TRUE
rs1569599	T	C	T	C	-0.00491641	0.0409	0.2791	FALSE	FALSE	FALSE	ebi-a-GCST90014288	20	7659347	0.0341	34467	0.23	DNA methylation GrimAge acceleration || id:ebi-a-GCST90014288	DNA methylation GrimAge acceleration	DNA methylation GrimAge acceleration || ||	TRUE	igd	NA	NA	NA	NA	NA	NA	NA	0.000861534	1.2e-08	dentures	TRUE	reported	FbGoYQ	textfile	2	TRUE
rs1654552	A	C	A	C	-0.00372563	0.0917	0.465	FALSE	FALSE	FALSE	ebi-a-GCST90014288	19	51412666	0.0316	34467	0.00371099	DNA methylation GrimAge acceleration || id:ebi-a-GCST90014288	DNA methylation GrimAge acceleration	DNA methylation GrimAge acceleration || ||	TRUE	igd	NA	NA	NA	NA	NA	NA	NA	0.000776392	1.6e-06	dentures	TRUE	reported	FbGoYQ	textfile	2	TRUE
rs17069578	G	A	G	A	0.00521827	-0.0178	0.1723	FALSE	FALSE	FALSE	ebi-a-GCST90014288	5	167435994	0.0406	34467	0.661601	DNA methylation GrimAge acceleration || id:ebi-a-GCST90014288	DNA methylation GrimAge acceleration	DNA methylation GrimAge acceleration || ||	TRUE	igd	NA	NA	NA	NA	NA	NA	NA	0.00104383	5.8e-07	dentures	TRUE	reported	FbGoYQ	textfile	2	TRUE
rs17170141	A	T	A	T	-0.00444544	-0.0354	0.2114	FALSE	TRUE	TRUE	ebi-a-GCST90014288	7	146243485	0.0374	34467	0.3439	DNA methylation GrimAge acceleration || id:ebi-a-GCST90014288	DNA methylation GrimAge acceleration	DNA methylation GrimAge acceleration || ||	TRUE	igd	NA	NA	NA	NA	NA	NA	NA	0.000967586	4.3e-06	dentures	TRUE	reported	FbGoYQ	textfile	2	FALSE
rs172745	G	T	G	T	0.00378806	0.0679	0.5429	FALSE	FALSE	FALSE	ebi-a-GCST90014288	2	76221196	0.0304	34467	0.0252302	DNA methylation GrimAge acceleration || id:ebi-a-GCST90014288	DNA methylation GrimAge acceleration	DNA methylation GrimAge acceleration || ||	TRUE	igd	NA	NA	NA	NA	NA	NA	NA	0.000781615	1.3e-06	dentures	TRUE	reported	FbGoYQ	textfile	2	TRUE
rs1730966	C	T	C	T	0.00572452	0.018	0.1575	FALSE	FALSE	FALSE	ebi-a-GCST90014288	16	8763715	0.0431	34467	0.676901	DNA methylation GrimAge acceleration || id:ebi-a-GCST90014288	DNA methylation GrimAge acceleration	DNA methylation GrimAge acceleration || ||	TRUE	igd	NA	NA	NA	NA	NA	NA	NA	0.00105313	5.5e-08	dentures	TRUE	reported	FbGoYQ	textfile	2	TRUE
rs17413120	T	C	T	C	-0.00604364	-0.0366	0.1062	FALSE	FALSE	FALSE	ebi-a-GCST90014288	9	37517457	0.0504	34467	0.4678	DNA methylation GrimAge acceleration || id:ebi-a-GCST90014288	DNA methylation GrimAge acceleration	DNA methylation GrimAge acceleration || ||	TRUE	igd	NA	NA	NA	NA	NA	NA	NA	0.00129764	3.2e-06	dentures	TRUE	reported	FbGoYQ	textfile	2	TRUE
rs17744041	C	A	C	A	-0.0057196	0.0235	0.1058	FALSE	FALSE	FALSE	ebi-a-GCST90014288	3	7989017	0.0493	34467	0.6334	DNA methylation GrimAge acceleration || id:ebi-a-GCST90014288	DNA methylation GrimAge acceleration	DNA methylation GrimAge acceleration || ||	TRUE	igd	NA	NA	NA	NA	NA	NA	NA	0.00121975	2.7e-06	dentures	TRUE	reported	FbGoYQ	textfile	2	TRUE
rs1847583	G	T	G	T	0.0133117	0.068	0.0247	FALSE	FALSE	FALSE	ebi-a-GCST90014288	11	91200329	0.1172	34467	0.5618	DNA methylation GrimAge acceleration || id:ebi-a-GCST90014288	DNA methylation GrimAge acceleration	DNA methylation GrimAge acceleration || ||	TRUE	igd	NA	NA	NA	NA	NA	NA	NA	0.00250068	1e-07	dentures	TRUE	reported	FbGoYQ	textfile	2	TRUE
rs1891025	A	C	A	C	-0.00388654	0.0125	0.3207	FALSE	FALSE	FALSE	ebi-a-GCST90014288	9	110166861	0.0332	34467	0.7061	DNA methylation GrimAge acceleration || id:ebi-a-GCST90014288	DNA methylation GrimAge acceleration	DNA methylation GrimAge acceleration || ||	TRUE	igd	NA	NA	NA	NA	NA	NA	NA	0.00084015	3.7e-06	dentures	TRUE	reported	FbGoYQ	textfile	2	TRUE
rs2024125	A	G	A	G	0.00410371	0.0328	0.4946	FALSE	FALSE	FALSE	ebi-a-GCST90014288	7	43158477	0.0322	34467	0.3071	DNA methylation GrimAge acceleration || id:ebi-a-GCST90014288	DNA methylation GrimAge acceleration	DNA methylation GrimAge acceleration || ||	TRUE	igd	NA	NA	NA	NA	NA	NA	NA	0.000776565	1.3e-07	dentures	TRUE	reported	FbGoYQ	textfile	2	TRUE
rs2046850	T	C	T	C	-0.00496785	-0.0644	0.2045	FALSE	FALSE	FALSE	ebi-a-GCST90014288	1	210304319	0.0355	34467	0.06944	DNA methylation GrimAge acceleration || id:ebi-a-GCST90014288	DNA methylation GrimAge acceleration	DNA methylation GrimAge acceleration || ||	TRUE	igd	NA	NA	NA	NA	NA	NA	NA	0.000983806	4.4e-07	dentures	TRUE	reported	FbGoYQ	textfile	2	TRUE
rs2070902	T	C	T	C	0.00450669	-0.0037	0.2618	FALSE	FALSE	FALSE	ebi-a-GCST90014288	1	161187665	0.034	34467	0.9126	DNA methylation GrimAge acceleration || id:ebi-a-GCST90014288	DNA methylation GrimAge acceleration	DNA methylation GrimAge acceleration || ||	TRUE	igd	NA	NA	NA	NA	NA	NA	NA	0.000888183	3.9e-07	dentures	TRUE	reported	FbGoYQ	textfile	2	TRUE
rs2075833	C	T	C	T	-0.00405285	0.0026	0.3861	FALSE	FALSE	FALSE	ebi-a-GCST90014288	15	90016491	0.0312	34467	0.9328	DNA methylation GrimAge acceleration || id:ebi-a-GCST90014288	DNA methylation GrimAge acceleration	DNA methylation GrimAge acceleration || ||	TRUE	igd	NA	NA	NA	NA	NA	NA	NA	0.000799465	4e-07	dentures	TRUE	reported	FbGoYQ	textfile	2	TRUE
rs2084131	G	A	G	A	0.00395555	-0.0279	0.6162	FALSE	FALSE	FALSE	ebi-a-GCST90014288	5	60850522	0.0316	34467	0.3771	DNA methylation GrimAge acceleration || id:ebi-a-GCST90014288	DNA methylation GrimAge acceleration	DNA methylation GrimAge acceleration || ||	TRUE	igd	NA	NA	NA	NA	NA	NA	NA	0.000809593	1e-06	dentures	TRUE	reported	FbGoYQ	textfile	2	TRUE
rs2115920	A	G	A	G	-0.00372395	-0.0388	0.4465	FALSE	FALSE	FALSE	ebi-a-GCST90014288	18	58251081	0.0309	34467	0.2101	DNA methylation GrimAge acceleration || id:ebi-a-GCST90014288	DNA methylation GrimAge acceleration	DNA methylation GrimAge acceleration || ||	TRUE	igd	NA	NA	NA	NA	NA	NA	NA	0.000784532	2.1e-06	dentures	TRUE	reported	FbGoYQ	textfile	2	TRUE
rs2238651	T	C	T	C	0.00442634	-0.0608	0.2493	FALSE	FALSE	FALSE	ebi-a-GCST90014288	19	18718846	0.0364	34467	0.0948397	DNA methylation GrimAge acceleration || id:ebi-a-GCST90014288	DNA methylation GrimAge acceleration	DNA methylation GrimAge acceleration || ||	TRUE	igd	NA	NA	NA	NA	NA	NA	NA	0.000912662	1.2e-06	dentures	TRUE	reported	FbGoYQ	textfile	2	TRUE
rs2241527	A	G	A	G	0.00404887	0.0418	0.3944	FALSE	FALSE	FALSE	ebi-a-GCST90014288	2	219537224	0.0308	34467	0.1747	DNA methylation GrimAge acceleration || id:ebi-a-GCST90014288	DNA methylation GrimAge acceleration	DNA methylation GrimAge acceleration || ||	TRUE	igd	NA	NA	NA	NA	NA	NA	NA	0.000793251	3.3e-07	dentures	TRUE	reported	FbGoYQ	textfile	2	TRUE
rs2349034	A	T	A	T	0.00441875	0.0251	0.5294	FALSE	TRUE	TRUE	ebi-a-GCST90014288	5	137021606	0.0307	34467	0.4135	DNA methylation GrimAge acceleration || id:ebi-a-GCST90014288	DNA methylation GrimAge acceleration	DNA methylation GrimAge acceleration || ||	TRUE	igd	NA	NA	NA	NA	NA	NA	NA	0.000777416	1.3e-08	dentures	TRUE	reported	FbGoYQ	textfile	2	FALSE
rs2369925	A	G	A	G	-0.0040941	-0.0437	0.6766	FALSE	FALSE	FALSE	ebi-a-GCST90014288	8	80503857	0.0331	34467	0.1866	DNA methylation GrimAge acceleration || id:ebi-a-GCST90014288	DNA methylation GrimAge acceleration	DNA methylation GrimAge acceleration || ||	TRUE	igd	NA	NA	NA	NA	NA	NA	NA	0.000833384	9e-07	dentures	TRUE	reported	FbGoYQ	textfile	2	TRUE
rs2421616	G	A	G	A	-0.00428359	-0.0685	0.424	FALSE	FALSE	FALSE	ebi-a-GCST90014288	10	93363288	0.0315	34467	0.02954	DNA methylation GrimAge acceleration || id:ebi-a-GCST90014288	DNA methylation GrimAge acceleration	DNA methylation GrimAge acceleration || ||	TRUE	igd	NA	NA	NA	NA	NA	NA	NA	0.000791548	6.2e-08	dentures	TRUE	reported	FbGoYQ	textfile	2	TRUE
rs2468964	G	T	G	T	-0.00366518	-0.0541	0.6012	FALSE	FALSE	FALSE	ebi-a-GCST90014288	8	38333062	0.0316	34467	0.0869201	DNA methylation GrimAge acceleration || id:ebi-a-GCST90014288	DNA methylation GrimAge acceleration	DNA methylation GrimAge acceleration || ||	TRUE	igd	NA	NA	NA	NA	NA	NA	NA	0.000790332	3.5e-06	dentures	TRUE	reported	FbGoYQ	textfile	2	TRUE
rs2618617	A	G	A	G	-0.00432469	0.009	0.2711	FALSE	FALSE	FALSE	ebi-a-GCST90014288	20	17793412	0.0332	34467	0.7854	DNA methylation GrimAge acceleration || id:ebi-a-GCST90014288	DNA methylation GrimAge acceleration	DNA methylation GrimAge acceleration || ||	TRUE	igd	NA	NA	NA	NA	NA	NA	NA	0.000866641	6e-07	dentures	TRUE	reported	FbGoYQ	textfile	2	TRUE
rs263771	A	C	A	C	0.0045079	0.0703	0.2277	FALSE	FALSE	FALSE	ebi-a-GCST90014288	2	185921692	0.0351	34467	0.0449097	DNA methylation GrimAge acceleration || id:ebi-a-GCST90014288	DNA methylation GrimAge acceleration	DNA methylation GrimAge acceleration || ||	TRUE	igd	NA	NA	NA	NA	NA	NA	NA	0.000920211	9.6e-07	dentures	TRUE	reported	FbGoYQ	textfile	2	TRUE
rs2652452	C	A	C	A	0.00451617	0.0038	0.5476	FALSE	FALSE	FALSE	ebi-a-GCST90014288	2	155670203	0.0302	34467	0.9007	DNA methylation GrimAge acceleration || id:ebi-a-GCST90014288	DNA methylation GrimAge acceleration	DNA methylation GrimAge acceleration || ||	TRUE	igd	NA	NA	NA	NA	NA	NA	NA	0.000777003	6.2e-09	dentures	TRUE	reported	FbGoYQ	textfile	2	TRUE
rs28529403	C	T	C	T	-0.00425242	-0.02	0.4013	FALSE	FALSE	FALSE	ebi-a-GCST90014288	16	30134656	0.032	34467	0.5316	DNA methylation GrimAge acceleration || id:ebi-a-GCST90014288	DNA methylation GrimAge acceleration	DNA methylation GrimAge acceleration || ||	TRUE	igd	NA	NA	NA	NA	NA	NA	NA	0.000792826	8.2e-08	dentures	TRUE	reported	FbGoYQ	textfile	2	TRUE
rs28708698	A	G	A	G	0.00413841	0.0069	0.3473	FALSE	FALSE	FALSE	ebi-a-GCST90014288	14	80819698	0.0323	34467	0.8298	DNA methylation GrimAge acceleration || id:ebi-a-GCST90014288	DNA methylation GrimAge acceleration	DNA methylation GrimAge acceleration || ||	TRUE	igd	NA	NA	NA	NA	NA	NA	NA	0.000815483	3.9e-07	dentures	TRUE	reported	FbGoYQ	textfile	2	TRUE
rs2893871	G	A	G	A	0.00588784	0.0577	0.1491	FALSE	FALSE	FALSE	ebi-a-GCST90014288	10	62662781	0.0443	34467	0.1924	DNA methylation GrimAge acceleration || id:ebi-a-GCST90014288	DNA methylation GrimAge acceleration	DNA methylation GrimAge acceleration || ||	TRUE	igd	NA	NA	NA	NA	NA	NA	NA	0.00108413	5.6e-08	dentures	TRUE	reported	FbGoYQ	textfile	2	TRUE
rs34559440	C	T	C	T	0.00542431	0.0425	0.3259	FALSE	FALSE	FALSE	ebi-a-GCST90014288	17	68399112	0.0325	34467	0.1912	DNA methylation GrimAge acceleration || id:ebi-a-GCST90014288	DNA methylation GrimAge acceleration	DNA methylation GrimAge acceleration || ||	TRUE	igd	NA	NA	NA	NA	NA	NA	NA	0.000838859	1e-10	dentures	TRUE	reported	FbGoYQ	textfile	2	TRUE
rs34579518	T	C	T	C	0.00888634	-0.0829	0.0414	FALSE	FALSE	FALSE	ebi-a-GCST90014288	1	199755595	0.0767	34467	0.2796	DNA methylation GrimAge acceleration || id:ebi-a-GCST90014288	DNA methylation GrimAge acceleration	DNA methylation GrimAge acceleration || ||	TRUE	igd	NA	NA	NA	NA	NA	NA	NA	0.00190386	3e-06	dentures	TRUE	reported	FbGoYQ	textfile	2	TRUE
rs34677431	T	A	T	A	0.00421356	-0.0156	0.2971	FALSE	TRUE	TRUE	ebi-a-GCST90014288	14	65458925	0.034	34467	0.6454	DNA methylation GrimAge acceleration || id:ebi-a-GCST90014288	DNA methylation GrimAge acceleration	DNA methylation GrimAge acceleration || ||	TRUE	igd	NA	NA	NA	NA	NA	NA	NA	0.000848267	6.8e-07	dentures	TRUE	reported	FbGoYQ	textfile	2	FALSE
rs34733120	G	A	G	A	0.00581528	0.0083	0.1412	FALSE	FALSE	FALSE	ebi-a-GCST90014288	11	102500783	0.0447	34467	0.8524	DNA methylation GrimAge acceleration || id:ebi-a-GCST90014288	DNA methylation GrimAge acceleration	DNA methylation GrimAge acceleration || ||	TRUE	igd	NA	NA	NA	NA	NA	NA	NA	0.00113283	2.8e-07	dentures	TRUE	reported	FbGoYQ	textfile	2	TRUE
rs374100168	T	C	T	C	0.0149585	-0.2867	0.0197	FALSE	FALSE	FALSE	ebi-a-GCST90014288	8	36392647	0.1582	34467	0.0698602	DNA methylation GrimAge acceleration || id:ebi-a-GCST90014288	DNA methylation GrimAge acceleration	DNA methylation GrimAge acceleration || ||	TRUE	igd	NA	NA	NA	NA	NA	NA	NA	0.00310629	1.5e-06	dentures	TRUE	reported	FbGoYQ	textfile	2	TRUE
rs3820640	C	T	C	T	-0.00599111	0.0011	0.1586	FALSE	FALSE	FALSE	ebi-a-GCST90014288	1	226868918	0.0413	34467	0.9784	DNA methylation GrimAge acceleration || id:ebi-a-GCST90014288	DNA methylation GrimAge acceleration	DNA methylation GrimAge acceleration || ||	TRUE	igd	NA	NA	NA	NA	NA	NA	NA	0.00106909	2.1e-08	dentures	TRUE	reported	FbGoYQ	textfile	2	TRUE
rs4284742	G	A	G	A	0.00538803	-0.0079	0.7564	FALSE	FALSE	FALSE	ebi-a-GCST90014288	19	52131733	0.0378	34467	0.8343	DNA methylation GrimAge acceleration || id:ebi-a-GCST90014288	DNA methylation GrimAge acceleration	DNA methylation GrimAge acceleration || ||	TRUE	igd	NA	NA	NA	NA	NA	NA	NA	0.000930013	6.9e-09	dentures	TRUE	reported	FbGoYQ	textfile	2	TRUE
rs4445705	T	A	T	A	-0.00686624	-0.0418	0.8879	FALSE	TRUE	TRUE	ebi-a-GCST90014288	12	86936207	0.0491	34467	0.3946	DNA methylation GrimAge acceleration || id:ebi-a-GCST90014288	DNA methylation GrimAge acceleration	DNA methylation GrimAge acceleration || ||	TRUE	igd	NA	NA	NA	NA	NA	NA	NA	0.00122381	2e-08	dentures	TRUE	reported	FbGoYQ	textfile	2	FALSE
rs4650282	A	C	A	C	-0.00605153	0.0293	0.1081	FALSE	FALSE	FALSE	ebi-a-GCST90014288	1	75173257	0.049	34467	0.5508	DNA methylation GrimAge acceleration || id:ebi-a-GCST90014288	DNA methylation GrimAge acceleration	DNA methylation GrimAge acceleration || ||	TRUE	igd	NA	NA	NA	NA	NA	NA	NA	0.00126471	1.7e-06	dentures	TRUE	reported	FbGoYQ	textfile	2	TRUE
rs4667711	C	A	C	A	0.00448992	0.0255	0.7411	FALSE	FALSE	FALSE	ebi-a-GCST90014288	2	164769973	0.0341	34467	0.4549	DNA methylation GrimAge acceleration || id:ebi-a-GCST90014288	DNA methylation GrimAge acceleration	DNA methylation GrimAge acceleration || ||	TRUE	igd	NA	NA	NA	NA	NA	NA	NA	0.000896072	5.4e-07	dentures	TRUE	reported	FbGoYQ	textfile	2	TRUE
rs4847401	G	C	G	C	-0.00418199	0.036	0.6499	FALSE	TRUE	TRUE	ebi-a-GCST90014288	1	93628013	0.0317	34467	0.2566	DNA methylation GrimAge acceleration || id:ebi-a-GCST90014288	DNA methylation GrimAge acceleration	DNA methylation GrimAge acceleration || ||	TRUE	igd	NA	NA	NA	NA	NA	NA	NA	0.000811398	2.5e-07	dentures	TRUE	reported	FbGoYQ	textfile	2	FALSE
rs4881129	G	A	G	A	0.00493258	-0.0159	0.2318	FALSE	FALSE	FALSE	ebi-a-GCST90014288	10	3293719	0.0376	34467	0.6725	DNA methylation GrimAge acceleration || id:ebi-a-GCST90014288	DNA methylation GrimAge acceleration	DNA methylation GrimAge acceleration || ||	TRUE	igd	NA	NA	NA	NA	NA	NA	NA	0.000917999	7.7e-08	dentures	TRUE	reported	FbGoYQ	textfile	2	TRUE
rs537414	A	G	A	G	-0.00375859	0.0258	0.647	FALSE	FALSE	FALSE	ebi-a-GCST90014288	9	73435315	0.0319	34467	0.4197	DNA methylation GrimAge acceleration || id:ebi-a-GCST90014288	DNA methylation GrimAge acceleration	DNA methylation GrimAge acceleration || ||	TRUE	igd	NA	NA	NA	NA	NA	NA	NA	0.000813771	3.9e-06	dentures	TRUE	reported	FbGoYQ	textfile	2	TRUE
rs55903108	A	G	A	G	0.00666143	0.0413	0.0976	FALSE	FALSE	FALSE	ebi-a-GCST90014288	10	86420607	0.0521	34467	0.4275	DNA methylation GrimAge acceleration || id:ebi-a-GCST90014288	DNA methylation GrimAge acceleration	DNA methylation GrimAge acceleration || ||	TRUE	igd	NA	NA	NA	NA	NA	NA	NA	0.00133802	6.4e-07	dentures	TRUE	reported	FbGoYQ	textfile	2	TRUE
rs56158918	A	G	A	G	0.0044661	-0.0158	0.2649	FALSE	FALSE	FALSE	ebi-a-GCST90014288	10	63768959	0.0359	34467	0.658701	DNA methylation GrimAge acceleration || id:ebi-a-GCST90014288	DNA methylation GrimAge acceleration	DNA methylation GrimAge acceleration || ||	TRUE	igd	NA	NA	NA	NA	NA	NA	NA	0.000884878	4.5e-07	dentures	TRUE	reported	FbGoYQ	textfile	2	TRUE
rs6007032	G	C	G	C	0.00511288	0.0065	0.2484	FALSE	TRUE	TRUE	ebi-a-GCST90014288	22	45830784	0.036	34467	0.8573	DNA methylation GrimAge acceleration || id:ebi-a-GCST90014288	DNA methylation GrimAge acceleration	DNA methylation GrimAge acceleration || ||	TRUE	igd	NA	NA	NA	NA	NA	NA	NA	0.00089817	1.3e-08	dentures	TRUE	reported	FbGoYQ	textfile	2	FALSE
rs61733476	G	A	G	A	-0.0180738	0.0548	0.0117	FALSE	FALSE	FALSE	ebi-a-GCST90014288	14	20585924	0.1978	34467	0.7819	DNA methylation GrimAge acceleration || id:ebi-a-GCST90014288	DNA methylation GrimAge acceleration	DNA methylation GrimAge acceleration || ||	TRUE	igd	NA	NA	NA	NA	NA	NA	NA	0.00387027	3e-06	dentures	TRUE	reported	FbGoYQ	textfile	2	TRUE
rs62106258	C	T	C	T	-0.0110854	-0.1345	0.0477	FALSE	FALSE	FALSE	ebi-a-GCST90014288	2	417167	0.0798	34467	0.0920195	DNA methylation GrimAge acceleration || id:ebi-a-GCST90014288	DNA methylation GrimAge acceleration	DNA methylation GrimAge acceleration || ||	TRUE	igd	NA	NA	NA	NA	NA	NA	NA	0.00180247	7.7e-10	dentures	TRUE	reported	FbGoYQ	textfile	2	TRUE
rs62254667	G	A	G	A	0.0234407	-0.2257	0.0099	FALSE	FALSE	FALSE	ebi-a-GCST90014288	3	78597788	0.2233	34467	0.3123	DNA methylation GrimAge acceleration || id:ebi-a-GCST90014288	DNA methylation GrimAge acceleration	DNA methylation GrimAge acceleration || ||	TRUE	igd	NA	NA	NA	NA	NA	NA	NA	0.00483876	1.3e-06	dentures	TRUE	reported	FbGoYQ	textfile	2	TRUE
rs62362384	A	T	A	T	0.00570691	-0.0862	0.1324	FALSE	TRUE	TRUE	ebi-a-GCST90014288	5	103691600	0.0449	34467	0.0551099	DNA methylation GrimAge acceleration || id:ebi-a-GCST90014288	DNA methylation GrimAge acceleration	DNA methylation GrimAge acceleration || ||	TRUE	igd	NA	NA	NA	NA	NA	NA	NA	0.0011352	5e-07	dentures	TRUE	reported	FbGoYQ	textfile	2	FALSE
rs62393868	G	A	G	A	0.00451061	-0.003	0.2134	FALSE	FALSE	FALSE	ebi-a-GCST90014288	5	178175388	0.0375	34467	0.9365	DNA methylation GrimAge acceleration || id:ebi-a-GCST90014288	DNA methylation GrimAge acceleration	DNA methylation GrimAge acceleration || ||	TRUE	igd	NA	NA	NA	NA	NA	NA	NA	0.00097482	3.7e-06	dentures	TRUE	reported	FbGoYQ	textfile	2	TRUE
rs62474594	T	C	T	C	-0.00408769	0.0028	0.2505	FALSE	FALSE	FALSE	ebi-a-GCST90014288	7	122012143	0.0355	34467	0.9365	DNA methylation GrimAge acceleration || id:ebi-a-GCST90014288	DNA methylation GrimAge acceleration	DNA methylation GrimAge acceleration || ||	TRUE	igd	NA	NA	NA	NA	NA	NA	NA	0.000888456	4.2e-06	dentures	TRUE	reported	FbGoYQ	textfile	2	TRUE
rs6503796	C	T	C	T	0.00407723	-0.0079	0.5588	FALSE	FALSE	FALSE	ebi-a-GCST90014288	17	45765249	0.0307	34467	0.7973	DNA methylation GrimAge acceleration || id:ebi-a-GCST90014288	DNA methylation GrimAge acceleration	DNA methylation GrimAge acceleration || ||	TRUE	igd	NA	NA	NA	NA	NA	NA	NA	0.00078135	1.8e-07	dentures	TRUE	reported	FbGoYQ	textfile	2	TRUE
rs6546524	C	A	C	A	0.00481199	-0.0175	0.5326	FALSE	FALSE	FALSE	ebi-a-GCST90014288	2	69719177	0.0297	34467	0.5568	DNA methylation GrimAge acceleration || id:ebi-a-GCST90014288	DNA methylation GrimAge acceleration	DNA methylation GrimAge acceleration || ||	TRUE	igd	NA	NA	NA	NA	NA	NA	NA	0.000778983	6.5e-10	dentures	TRUE	reported	FbGoYQ	textfile	2	TRUE
rs66637616	A	T	A	T	0.00375148	0.0465	0.3502	FALSE	TRUE	TRUE	ebi-a-GCST90014288	5	77446603	0.0334	34467	0.1639	DNA methylation GrimAge acceleration || id:ebi-a-GCST90014288	DNA methylation GrimAge acceleration	DNA methylation GrimAge acceleration || ||	TRUE	igd	NA	NA	NA	NA	NA	NA	NA	0.000812707	3.9e-06	dentures	TRUE	reported	FbGoYQ	textfile	2	FALSE
rs7190448	C	G	C	G	-0.00421261	0.0136	0.2602	FALSE	TRUE	TRUE	ebi-a-GCST90014288	16	51771104	0.0351	34467	0.6984	DNA methylation GrimAge acceleration || id:ebi-a-GCST90014288	DNA methylation GrimAge acceleration	DNA methylation GrimAge acceleration || ||	TRUE	igd	NA	NA	NA	NA	NA	NA	NA	0.00088364	1.9e-06	dentures	TRUE	reported	FbGoYQ	textfile	2	FALSE
rs7217268	G	A	G	A	-0.00474097	0.0452	0.6168	FALSE	FALSE	FALSE	ebi-a-GCST90014288	17	70338127	0.0325	34467	0.1647	DNA methylation GrimAge acceleration || id:ebi-a-GCST90014288	DNA methylation GrimAge acceleration	DNA methylation GrimAge acceleration || ||	TRUE	igd	NA	NA	NA	NA	NA	NA	NA	0.000807247	4.3e-09	dentures	TRUE	reported	FbGoYQ	textfile	2	TRUE
rs7236339	A	G	A	G	0.00466927	0.0446	0.222	FALSE	FALSE	FALSE	ebi-a-GCST90014288	18	77579773	0.0359	34467	0.2147	DNA methylation GrimAge acceleration || id:ebi-a-GCST90014288	DNA methylation GrimAge acceleration	DNA methylation GrimAge acceleration || ||	TRUE	igd	NA	NA	NA	NA	NA	NA	NA	0.00092972	5.1e-07	dentures	TRUE	reported	FbGoYQ	textfile	2	TRUE
rs72636697	T	C	T	C	0.0054074	0.0943	0.1512	FALSE	FALSE	FALSE	ebi-a-GCST90014288	4	68016609	0.043	34467	0.02828	DNA methylation GrimAge acceleration || id:ebi-a-GCST90014288	DNA methylation GrimAge acceleration	DNA methylation GrimAge acceleration || ||	TRUE	igd	NA	NA	NA	NA	NA	NA	NA	0.00114577	2.4e-06	dentures	TRUE	reported	FbGoYQ	textfile	2	TRUE
rs72694438	A	G	A	G	0.00544695	-0.0296	0.2055	FALSE	FALSE	FALSE	ebi-a-GCST90014288	1	104364878	0.0386	34467	0.4443	DNA methylation GrimAge acceleration || id:ebi-a-GCST90014288	DNA methylation GrimAge acceleration	DNA methylation GrimAge acceleration || ||	TRUE	igd	NA	NA	NA	NA	NA	NA	NA	0.00095639	1.2e-08	dentures	TRUE	reported	FbGoYQ	textfile	2	TRUE
rs72731412	C	T	C	T	0.00559135	-0.0278	0.1261	FALSE	FALSE	FALSE	ebi-a-GCST90014288	15	40329613	0.0472	34467	0.5564	DNA methylation GrimAge acceleration || id:ebi-a-GCST90014288	DNA methylation GrimAge acceleration	DNA methylation GrimAge acceleration || ||	TRUE	igd	NA	NA	NA	NA	NA	NA	NA	0.0011447	1e-06	dentures	TRUE	reported	FbGoYQ	textfile	2	TRUE
rs72748935	C	T	C	T	0.0072608	-0.0415	0.5536	FALSE	FALSE	FALSE	ebi-a-GCST90014288	15	63639416	0.0315	34467	0.1877	DNA methylation GrimAge acceleration || id:ebi-a-GCST90014288	DNA methylation GrimAge acceleration	DNA methylation GrimAge acceleration || ||	TRUE	igd	NA	NA	NA	NA	NA	NA	NA	0.000780019	1.3e-20	dentures	TRUE	reported	FbGoYQ	textfile	2	TRUE
rs73121884	T	C	T	C	0.00670639	0.0046	0.079	FALSE	FALSE	FALSE	ebi-a-GCST90014288	7	54653608	0.0593	34467	0.9385	DNA methylation GrimAge acceleration || id:ebi-a-GCST90014288	DNA methylation GrimAge acceleration	DNA methylation GrimAge acceleration || ||	TRUE	igd	NA	NA	NA	NA	NA	NA	NA	0.00144296	3.4e-06	dentures	TRUE	reported	FbGoYQ	textfile	2	TRUE
rs73152978	G	A	G	A	-0.00665414	-0.0686	0.0866	FALSE	FALSE	FALSE	ebi-a-GCST90014288	7	133455493	0.0549	34467	0.2114	DNA methylation GrimAge acceleration || id:ebi-a-GCST90014288	DNA methylation GrimAge acceleration	DNA methylation GrimAge acceleration || ||	TRUE	igd	NA	NA	NA	NA	NA	NA	NA	0.00137631	1.3e-06	dentures	TRUE	reported	FbGoYQ	textfile	2	TRUE
rs73330410	G	A	G	A	0.00955478	0.0524	0.0468	FALSE	FALSE	FALSE	ebi-a-GCST90014288	10	102596247	0.0776	34467	0.4996	DNA methylation GrimAge acceleration || id:ebi-a-GCST90014288	DNA methylation GrimAge acceleration	DNA methylation GrimAge acceleration || ||	TRUE	igd	NA	NA	NA	NA	NA	NA	NA	0.00190965	5.6e-07	dentures	TRUE	reported	FbGoYQ	textfile	2	TRUE
rs7367897	T	A	T	A	0.00549248	0.0363	0.449	FALSE	TRUE	TRUE	ebi-a-GCST90014288	1	155083289	0.0288	34467	0.2078	DNA methylation GrimAge acceleration || id:ebi-a-GCST90014288	DNA methylation GrimAge acceleration	DNA methylation GrimAge acceleration || ||	TRUE	igd	NA	NA	NA	NA	NA	NA	NA	0.000780738	2e-12	dentures	TRUE	reported	FbGoYQ	textfile	2	FALSE
rs7429279	C	A	C	A	-0.0047558	-0.0268	0.5847	FALSE	FALSE	FALSE	ebi-a-GCST90014288	3	25118637	0.0303	34467	0.3754	DNA methylation GrimAge acceleration || id:ebi-a-GCST90014288	DNA methylation GrimAge acceleration	DNA methylation GrimAge acceleration || ||	TRUE	igd	NA	NA	NA	NA	NA	NA	NA	0.000789691	1.7e-09	dentures	TRUE	reported	FbGoYQ	textfile	2	TRUE
rs75808855	T	C	T	C	0.00905026	0.1385	0.0551	FALSE	FALSE	FALSE	ebi-a-GCST90014288	6	33903427	0.0739	34467	0.0608499	DNA methylation GrimAge acceleration || id:ebi-a-GCST90014288	DNA methylation GrimAge acceleration	DNA methylation GrimAge acceleration || ||	TRUE	igd	NA	NA	NA	NA	NA	NA	NA	0.0017145	1.3e-07	dentures	TRUE	reported	FbGoYQ	textfile	2	TRUE
rs7607172	C	T	C	T	0.00365946	-0.0082	0.4276	FALSE	FALSE	FALSE	ebi-a-GCST90014288	2	100492135	0.0303	34467	0.7873	DNA methylation GrimAge acceleration || id:ebi-a-GCST90014288	DNA methylation GrimAge acceleration	DNA methylation GrimAge acceleration || ||	TRUE	igd	NA	NA	NA	NA	NA	NA	NA	0.000785723	3.2e-06	dentures	TRUE	reported	FbGoYQ	textfile	2	TRUE
rs7650824	G	A	G	A	0.00405865	0.0202	0.7121	FALSE	FALSE	FALSE	ebi-a-GCST90014288	3	35588581	0.0332	34467	0.5432	DNA methylation GrimAge acceleration || id:ebi-a-GCST90014288	DNA methylation GrimAge acceleration	DNA methylation GrimAge acceleration || ||	TRUE	igd	NA	NA	NA	NA	NA	NA	NA	0.000864506	2.7e-06	dentures	TRUE	reported	FbGoYQ	textfile	2	TRUE
rs78140211	T	G	T	G	0.013078	-0.0148	0.0213	FALSE	FALSE	FALSE	ebi-a-GCST90014288	16	63045512	0.1392	34467	0.9151	DNA methylation GrimAge acceleration || id:ebi-a-GCST90014288	DNA methylation GrimAge acceleration	DNA methylation GrimAge acceleration || ||	TRUE	igd	NA	NA	NA	NA	NA	NA	NA	0.00276788	2.3e-06	dentures	TRUE	reported	FbGoYQ	textfile	2	TRUE
rs78471729	C	T	C	T	-0.0138556	0.0318	0.0189	FALSE	FALSE	FALSE	ebi-a-GCST90014288	4	107171856	0.1623	34467	0.8446	DNA methylation GrimAge acceleration || id:ebi-a-GCST90014288	DNA methylation GrimAge acceleration	DNA methylation GrimAge acceleration || ||	TRUE	igd	NA	NA	NA	NA	NA	NA	NA	0.00300675	4.1e-06	dentures	TRUE	reported	FbGoYQ	textfile	2	TRUE
rs7855703	T	G	T	G	-0.00378184	-0.0168	0.563	FALSE	FALSE	FALSE	ebi-a-GCST90014288	9	137123347	0.0318	34467	0.5968	DNA methylation GrimAge acceleration || id:ebi-a-GCST90014288	DNA methylation GrimAge acceleration	DNA methylation GrimAge acceleration || ||	TRUE	igd	NA	NA	NA	NA	NA	NA	NA	0.000779902	1.2e-06	dentures	TRUE	reported	FbGoYQ	textfile	2	TRUE
rs786272	A	G	A	G	0.00456051	0.0541	0.6656	FALSE	FALSE	FALSE	ebi-a-GCST90014288	2	145670892	0.0315	34467	0.0860994	DNA methylation GrimAge acceleration || id:ebi-a-GCST90014288	DNA methylation GrimAge acceleration	DNA methylation GrimAge acceleration || ||	TRUE	igd	NA	NA	NA	NA	NA	NA	NA	0.000820395	2.7e-08	dentures	TRUE	reported	FbGoYQ	textfile	2	TRUE
rs78679266	T	C	T	C	0.00690172	0.0584	0.0982	FALSE	FALSE	FALSE	ebi-a-GCST90014288	2	29623927	0.0514	34467	0.2555	DNA methylation GrimAge acceleration || id:ebi-a-GCST90014288	DNA methylation GrimAge acceleration	DNA methylation GrimAge acceleration || ||	TRUE	igd	NA	NA	NA	NA	NA	NA	NA	0.00132998	2.1e-07	dentures	TRUE	reported	FbGoYQ	textfile	2	TRUE
rs7893754	G	A	G	A	0.00397264	0.0072	0.28	FALSE	FALSE	FALSE	ebi-a-GCST90014288	10	107403241	0.0339	34467	0.8328	DNA methylation GrimAge acceleration || id:ebi-a-GCST90014288	DNA methylation GrimAge acceleration	DNA methylation GrimAge acceleration || ||	TRUE	igd	NA	NA	NA	NA	NA	NA	NA	0.000863777	4.2e-06	dentures	TRUE	reported	FbGoYQ	textfile	2	TRUE
rs79036813	A	G	A	G	-0.00945972	0.0422	0.0452	FALSE	FALSE	FALSE	ebi-a-GCST90014288	9	98217610	0.0829	34467	0.6107	DNA methylation GrimAge acceleration || id:ebi-a-GCST90014288	DNA methylation GrimAge acceleration	DNA methylation GrimAge acceleration || ||	TRUE	igd	NA	NA	NA	NA	NA	NA	NA	0.00181834	2e-07	dentures	TRUE	reported	FbGoYQ	textfile	2	TRUE
rs855398	G	A	G	A	0.00381465	0.0587	0.5597	FALSE	FALSE	FALSE	ebi-a-GCST90014288	6	10047914	0.0301	34467	0.0515502	DNA methylation GrimAge acceleration || id:ebi-a-GCST90014288	DNA methylation GrimAge acceleration	DNA methylation GrimAge acceleration || ||	TRUE	igd	NA	NA	NA	NA	NA	NA	NA	0.000791135	1.4e-06	dentures	TRUE	reported	FbGoYQ	textfile	2	TRUE
rs898797	T	C	T	C	0.00454299	0.0753	0.5887	FALSE	FALSE	FALSE	ebi-a-GCST90014288	8	9229689	0.0311	34467	0.01548	DNA methylation GrimAge acceleration || id:ebi-a-GCST90014288	DNA methylation GrimAge acceleration	DNA methylation GrimAge acceleration || ||	TRUE	igd	NA	NA	NA	NA	NA	NA	NA	0.000790363	9e-09	dentures	TRUE	reported	FbGoYQ	textfile	2	TRUE
rs921226	T	C	T	C	-0.00529819	-0.0247	0.1639	FALSE	FALSE	FALSE	ebi-a-GCST90014288	3	11324794	0.0413	34467	0.5497	DNA methylation GrimAge acceleration || id:ebi-a-GCST90014288	DNA methylation GrimAge acceleration	DNA methylation GrimAge acceleration || ||	TRUE	igd	NA	NA	NA	NA	NA	NA	NA	0.00109048	1.2e-06	dentures	TRUE	reported	FbGoYQ	textfile	2	TRUE
rs9274488	G	A	G	A	0.00561628	0.0347	0.6237	FALSE	FALSE	FALSE	ebi-a-GCST90014288	6	32636120	0.0411	34467	0.3978	DNA methylation GrimAge acceleration || id:ebi-a-GCST90014288	DNA methylation GrimAge acceleration	DNA methylation GrimAge acceleration || ||	TRUE	igd	TRUE	rs9274488	rs3828805	A	G	T	C	0.000871807	1.2e-10	dentures	TRUE	reported	FbGoYQ	textfile	2	TRUE
rs9537784	A	G	A	G	-0.00486961	-0.0269	0.744	FALSE	FALSE	FALSE	ebi-a-GCST90014288	13	58291621	0.0352	34467	0.444	DNA methylation GrimAge acceleration || id:ebi-a-GCST90014288	DNA methylation GrimAge acceleration	DNA methylation GrimAge acceleration || ||	TRUE	igd	NA	NA	NA	NA	NA	NA	NA	0.000900969	6.5e-08	dentures	TRUE	reported	FbGoYQ	textfile	2	TRUE
rs9608819	C	A	C	A	-0.00429752	-0.0733	0.4218	FALSE	FALSE	FALSE	ebi-a-GCST90014288	22	30260809	0.0308	34467	0.01734	DNA methylation GrimAge acceleration || id:ebi-a-GCST90014288	DNA methylation GrimAge acceleration	DNA methylation GrimAge acceleration || ||	TRUE	igd	NA	NA	NA	NA	NA	NA	NA	0.000787998	4.9e-08	dentures	TRUE	reported	FbGoYQ	textfile	2	TRUE
rs9831002	G	T	G	T	0.00483275	-0.0334	0.5026	FALSE	FALSE	FALSE	ebi-a-GCST90014288	3	18852697	0.0303	34467	0.2696	DNA methylation GrimAge acceleration || id:ebi-a-GCST90014288	DNA methylation GrimAge acceleration	DNA methylation GrimAge acceleration || ||	TRUE	igd	NA	NA	NA	NA	NA	NA	NA	0.000777505	5.1e-10	dentures	TRUE	reported	FbGoYQ	textfile	2	TRUE
rs9853960	A	G	A	G	0.00421459	-0.0219	0.3527	FALSE	FALSE	FALSE	ebi-a-GCST90014288	3	136487989	0.0313	34467	0.484299	DNA methylation GrimAge acceleration || id:ebi-a-GCST90014288	DNA methylation GrimAge acceleration	DNA methylation GrimAge acceleration || ||	TRUE	igd	NA	NA	NA	NA	NA	NA	NA	0.000807778	1.8e-07	dentures	TRUE	reported	FbGoYQ	textfile	2	TRUE
rs986803	G	T	G	T	0.00357402	0.0459	0.4666	FALSE	FALSE	FALSE	ebi-a-GCST90014288	12	84683848	0.0307	34467	0.1349	DNA methylation GrimAge acceleration || id:ebi-a-GCST90014288	DNA methylation GrimAge acceleration	DNA methylation GrimAge acceleration || ||	TRUE	igd	NA	NA	NA	NA	NA	NA	NA	0.000775824	4.1e-06	dentures	TRUE	reported	FbGoYQ	textfile	2	TRUE
rs9905793	G	A	G	A	-0.00791939	-0.0538	0.9085	FALSE	FALSE	FALSE	ebi-a-GCST90014288	17	46635649	0.0532	34467	0.3124	DNA methylation GrimAge acceleration || id:ebi-a-GCST90014288	DNA methylation GrimAge acceleration	DNA methylation GrimAge acceleration || ||	TRUE	igd	NA	NA	NA	NA	NA	NA	NA	0.00137391	8.2e-09	dentures	TRUE	reported	FbGoYQ	textfile	2	TRUE
rs997245	T	C	T	C	-0.00912061	-0.1519	0.0425	FALSE	FALSE	FALSE	ebi-a-GCST90014288	3	61844601	0.0779	34467	0.0511199	DNA methylation GrimAge acceleration || id:ebi-a-GCST90014288	DNA methylation GrimAge acceleration	DNA methylation GrimAge acceleration || ||	TRUE	igd	NA	NA	NA	NA	NA	NA	NA	0.00199574	4.9e-06	dentures	TRUE	reported	FbGoYQ	textfile	2	TRUE
rs114409445	A	G	A	G	0.00652261	-0.0297	0.0247	FALSE	FALSE	FALSE	ebi-a-GCST90014288	4	96503750	0.1423	34467	0.8346	DNA methylation GrimAge acceleration || id:ebi-a-GCST90014288	DNA methylation GrimAge acceleration	DNA methylation GrimAge acceleration || ||	TRUE	igd	NA	NA	NA	NA	NA	NA	NA	0.00139896	3.1e-06	toothache	TRUE	reported	7PZWNR	textfile	2	TRUE
rs11842434	C	T	C	T	-0.00214146	0.0167	0.6872	FALSE	FALSE	FALSE	ebi-a-GCST90014288	13	110916074	0.0331	34467	0.6152	DNA methylation GrimAge acceleration || id:ebi-a-GCST90014288	DNA methylation GrimAge acceleration	DNA methylation GrimAge acceleration || ||	TRUE	igd	NA	NA	NA	NA	NA	NA	NA	0.000447725	1.7e-06	toothache	TRUE	reported	7PZWNR	textfile	2	TRUE
rs12516437	A	C	A	C	0.00215619	0.0529	0.2652	FALSE	FALSE	FALSE	ebi-a-GCST90014288	5	167696063	0.0353	34467	0.1343	DNA methylation GrimAge acceleration || id:ebi-a-GCST90014288	DNA methylation GrimAge acceleration	DNA methylation GrimAge acceleration || ||	TRUE	igd	NA	NA	NA	NA	NA	NA	NA	0.000470025	4.5e-06	toothache	TRUE	reported	7PZWNR	textfile	2	TRUE
rs130413	T	G	T	G	-0.00254115	-0.0019	0.8279	FALSE	FALSE	FALSE	ebi-a-GCST90014288	22	28488105	0.0401	34467	0.9613	DNA methylation GrimAge acceleration || id:ebi-a-GCST90014288	DNA methylation GrimAge acceleration	DNA methylation GrimAge acceleration || ||	TRUE	igd	NA	NA	NA	NA	NA	NA	NA	0.000556343	4.9e-06	toothache	TRUE	reported	7PZWNR	textfile	2	TRUE
rs13126192	T	C	T	C	0.00193902	-0.0291	0.4174	FALSE	FALSE	FALSE	ebi-a-GCST90014288	4	117769337	0.0309	34467	0.347	DNA methylation GrimAge acceleration || id:ebi-a-GCST90014288	DNA methylation GrimAge acceleration	DNA methylation GrimAge acceleration || ||	TRUE	igd	NA	NA	NA	NA	NA	NA	NA	0.000419572	3.8e-06	toothache	TRUE	reported	7PZWNR	textfile	2	TRUE
rs143393054	C	G	C	G	0.00284932	-0.0005	0.1573	FALSE	TRUE	TRUE	ebi-a-GCST90014288	10	126208671	0.0432	34467	0.9911	DNA methylation GrimAge acceleration || id:ebi-a-GCST90014288	DNA methylation GrimAge acceleration	DNA methylation GrimAge acceleration || ||	TRUE	igd	NA	NA	NA	NA	NA	NA	NA	0.000572128	6.4e-07	toothache	TRUE	reported	7PZWNR	textfile	2	FALSE
rs17755239	C	T	C	T	0.00275691	0.0137	0.1727	FALSE	FALSE	FALSE	ebi-a-GCST90014288	15	23914661	0.0408	34467	0.7377	DNA methylation GrimAge acceleration || id:ebi-a-GCST90014288	DNA methylation GrimAge acceleration	DNA methylation GrimAge acceleration || ||	TRUE	igd	NA	NA	NA	NA	NA	NA	NA	0.000553643	6.4e-07	toothache	TRUE	reported	7PZWNR	textfile	2	TRUE
rs1971300	T	G	T	G	-0.0020975	0.0085	0.4199	FALSE	FALSE	FALSE	ebi-a-GCST90014288	17	8382184	0.0307	34467	0.780899	DNA methylation GrimAge acceleration || id:ebi-a-GCST90014288	DNA methylation GrimAge acceleration	DNA methylation GrimAge acceleration || ||	TRUE	igd	NA	NA	NA	NA	NA	NA	NA	0.00042184	6.6e-07	toothache	TRUE	reported	7PZWNR	textfile	2	TRUE
rs2807769	C	T	C	T	-0.00220306	0.0249	0.2531	FALSE	FALSE	FALSE	ebi-a-GCST90014288	14	34933810	0.0357	34467	0.4855	DNA methylation GrimAge acceleration || id:ebi-a-GCST90014288	DNA methylation GrimAge acceleration	DNA methylation GrimAge acceleration || ||	TRUE	igd	NA	NA	NA	NA	NA	NA	NA	0.000477875	4e-06	toothache	TRUE	reported	7PZWNR	textfile	2	TRUE
rs545099	T	C	T	C	-0.00687586	0.1266	0.9724	FALSE	FALSE	FALSE	ebi-a-GCST90014288	6	165953127	0.1232	34467	0.3041	DNA methylation GrimAge acceleration || id:ebi-a-GCST90014288	DNA methylation GrimAge acceleration	DNA methylation GrimAge acceleration || ||	TRUE	igd	NA	NA	NA	NA	NA	NA	NA	0.00147114	3e-06	toothache	TRUE	reported	7PZWNR	textfile	2	TRUE
rs73906929	G	T	G	T	0.00536324	0.223	0.0336	FALSE	FALSE	FALSE	ebi-a-GCST90014288	20	41035747	0.099	34467	0.0243299	DNA methylation GrimAge acceleration || id:ebi-a-GCST90014288	DNA methylation GrimAge acceleration	DNA methylation GrimAge acceleration || ||	TRUE	igd	NA	NA	NA	NA	NA	NA	NA	0.00112772	2e-06	toothache	TRUE	reported	7PZWNR	textfile	2	TRUE
rs75386905	G	A	G	A	0.00364791	-0.0324	0.0896	FALSE	FALSE	FALSE	ebi-a-GCST90014288	12	2691475	0.0644	34467	0.6148	DNA methylation GrimAge acceleration || id:ebi-a-GCST90014288	DNA methylation GrimAge acceleration	DNA methylation GrimAge acceleration || ||	TRUE	igd	NA	NA	NA	NA	NA	NA	NA	0.000766161	1.9e-06	toothache	TRUE	reported	7PZWNR	textfile	2	TRUE
rs7868672	G	A	G	A	0.00211184	0.0518	0.4073	FALSE	FALSE	FALSE	ebi-a-GCST90014288	9	133787701	0.0326	34467	0.1122	DNA methylation GrimAge acceleration || id:ebi-a-GCST90014288	DNA methylation GrimAge acceleration	DNA methylation GrimAge acceleration || ||	TRUE	igd	NA	NA	NA	NA	NA	NA	NA	0.00042238	5.7e-07	toothache	TRUE	reported	7PZWNR	textfile	2	TRUE
rs9590748	T	C	T	C	-0.00221745	0.0146	0.2856	FALSE	FALSE	FALSE	ebi-a-GCST90014288	13	43779376	0.0344	34467	0.670199	DNA methylation GrimAge acceleration || id:ebi-a-GCST90014288	DNA methylation GrimAge acceleration	DNA methylation GrimAge acceleration || ||	TRUE	igd	NA	NA	NA	NA	NA	NA	NA	0.000460207	1.4e-06	toothache	TRUE	reported	7PZWNR	textfile	2	TRUE
rs10195112	A	T	A	T	0.0016957	0.0048	0.3439	FALSE	TRUE	TRUE	ebi-a-GCST90014288	2	61189740	0.032	34467	0.881	DNA methylation GrimAge acceleration || id:ebi-a-GCST90014288	DNA methylation GrimAge acceleration	DNA methylation GrimAge acceleration || ||	TRUE	igd	NA	NA	NA	NA	NA	NA	NA	0.000368023	4.1e-06	painful gums	TRUE	reported	u9a9mH	textfile	2	FALSE
rs112763318	A	G	A	G	-0.0021093	0.0059	0.1804	FALSE	FALSE	FALSE	ebi-a-GCST90014288	12	53014148	0.0399	34467	0.8817	DNA methylation GrimAge acceleration || id:ebi-a-GCST90014288	DNA methylation GrimAge acceleration	DNA methylation GrimAge acceleration || ||	TRUE	igd	NA	NA	NA	NA	NA	NA	NA	0.000450588	2.9e-06	painful gums	TRUE	reported	u9a9mH	textfile	2	TRUE
rs13112591	C	A	C	A	0.00170716	-0.0638	0.4841	FALSE	FALSE	FALSE	ebi-a-GCST90014288	4	170203848	0.0296	34467	0.03095	DNA methylation GrimAge acceleration || id:ebi-a-GCST90014288	DNA methylation GrimAge acceleration	DNA methylation GrimAge acceleration || ||	TRUE	igd	NA	NA	NA	NA	NA	NA	NA	0.000354139	1.4e-06	painful gums	TRUE	reported	u9a9mH	textfile	2	TRUE
rs2124476	T	C	T	C	0.00250009	-0.0601	0.1356	FALSE	FALSE	FALSE	ebi-a-GCST90014288	12	64401307	0.0483	34467	0.2131	DNA methylation GrimAge acceleration || id:ebi-a-GCST90014288	DNA methylation GrimAge acceleration	DNA methylation GrimAge acceleration || ||	TRUE	igd	NA	NA	NA	NA	NA	NA	NA	0.000535466	3e-06	painful gums	TRUE	reported	u9a9mH	textfile	2	TRUE
rs298392	T	C	T	C	-0.00177283	0.044	0.3046	FALSE	FALSE	FALSE	ebi-a-GCST90014288	5	73847897	0.0336	34467	0.19	DNA methylation GrimAge acceleration || id:ebi-a-GCST90014288	DNA methylation GrimAge acceleration	DNA methylation GrimAge acceleration || ||	TRUE	igd	NA	NA	NA	NA	NA	NA	NA	0.000381097	3.3e-06	painful gums	TRUE	reported	u9a9mH	textfile	2	TRUE
rs3942029	G	A	G	A	0.00390718	0.0461	0.0455	FALSE	FALSE	FALSE	ebi-a-GCST90014288	8	16401836	0.0765	34467	0.5467	DNA methylation GrimAge acceleration || id:ebi-a-GCST90014288	DNA methylation GrimAge acceleration	DNA methylation GrimAge acceleration || ||	TRUE	igd	NA	NA	NA	NA	NA	NA	NA	0.000827053	2.3e-06	painful gums	TRUE	reported	u9a9mH	textfile	2	TRUE
rs62194247	A	G	A	G	-0.00302652	-0.0803	0.0797	FALSE	FALSE	FALSE	ebi-a-GCST90014288	2	162113406	0.0558	34467	0.15	DNA methylation GrimAge acceleration || id:ebi-a-GCST90014288	DNA methylation GrimAge acceleration	DNA methylation GrimAge acceleration || ||	TRUE	igd	NA	NA	NA	NA	NA	NA	NA	0.000653386	3.6e-06	painful gums	TRUE	reported	u9a9mH	textfile	2	TRUE
rs688545	G	C	G	C	-0.00181563	-0.0132	0.3385	FALSE	TRUE	TRUE	ebi-a-GCST90014288	22	26718872	0.0334	34467	0.6925	DNA methylation GrimAge acceleration || id:ebi-a-GCST90014288	DNA methylation GrimAge acceleration	DNA methylation GrimAge acceleration || ||	TRUE	igd	NA	NA	NA	NA	NA	NA	NA	0.000370175	9.4e-07	painful gums	TRUE	reported	u9a9mH	textfile	2	FALSE
rs75118607	G	C	G	C	0.00525344	-0.1452	0.0363	FALSE	TRUE	TRUE	ebi-a-GCST90014288	18	69426966	0.1061	34467	0.1713	DNA methylation GrimAge acceleration || id:ebi-a-GCST90014288	DNA methylation GrimAge acceleration	DNA methylation GrimAge acceleration || ||	TRUE	igd	NA	NA	NA	NA	NA	NA	NA	0.000967694	5.7e-08	painful gums	TRUE	reported	u9a9mH	textfile	2	FALSE
rs78838624	C	A	C	A	-0.00228384	-0.0588	0.1883	FALSE	FALSE	FALSE	ebi-a-GCST90014288	3	7187203	0.0393	34467	0.134	DNA methylation GrimAge acceleration || id:ebi-a-GCST90014288	DNA methylation GrimAge acceleration	DNA methylation GrimAge acceleration || ||	TRUE	igd	NA	NA	NA	NA	NA	NA	NA	0.000450647	4e-07	painful gums	TRUE	reported	u9a9mH	textfile	2	TRUE
rs79066772	T	C	T	C	0.0035603	0.012	0.0697	FALSE	FALSE	FALSE	ebi-a-GCST90014288	4	151451071	0.065	34467	0.8537	DNA methylation GrimAge acceleration || id:ebi-a-GCST90014288	DNA methylation GrimAge acceleration	DNA methylation GrimAge acceleration || ||	TRUE	igd	NA	NA	NA	NA	NA	NA	NA	0.00075308	2.3e-06	painful gums	TRUE	reported	u9a9mH	textfile	2	TRUE
rs10065325	A	G	A	G	0.00331194	-0.0245	0.5511	FALSE	FALSE	FALSE	ebi-a-GCST90014288	5	44609841	0.0306	34467	0.4218	DNA methylation GrimAge acceleration || id:ebi-a-GCST90014288	DNA methylation GrimAge acceleration	DNA methylation GrimAge acceleration || ||	TRUE	igd	NA	NA	NA	NA	NA	NA	NA	0.000702747	2.4e-06	bleeding gums	TRUE	reported	pjsSWn	textfile	2	TRUE
rs1080783	A	G	A	G	-0.00349783	-0.0185	0.3359	FALSE	FALSE	FALSE	ebi-a-GCST90014288	3	30135648	0.0316	34467	0.5587	DNA methylation GrimAge acceleration || id:ebi-a-GCST90014288	DNA methylation GrimAge acceleration	DNA methylation GrimAge acceleration || ||	TRUE	igd	NA	NA	NA	NA	NA	NA	NA	0.000745967	2.7e-06	bleeding gums	TRUE	reported	pjsSWn	textfile	2	TRUE
rs10889644	A	C	A	C	0.00374338	-0.046	0.5601	FALSE	FALSE	FALSE	ebi-a-GCST90014288	1	67145322	0.0303	34467	0.129	DNA methylation GrimAge acceleration || id:ebi-a-GCST90014288	DNA methylation GrimAge acceleration	DNA methylation GrimAge acceleration || ||	TRUE	igd	NA	NA	NA	NA	NA	NA	NA	0.000708202	1.3e-07	bleeding gums	TRUE	reported	pjsSWn	textfile	2	TRUE
rs10948120	A	G	A	G	0.00478182	-0.0425	0.2723	FALSE	FALSE	FALSE	ebi-a-GCST90014288	6	44028307	0.0361	34467	0.2393	DNA methylation GrimAge acceleration || id:ebi-a-GCST90014288	DNA methylation GrimAge acceleration	DNA methylation GrimAge acceleration || ||	TRUE	igd	NA	NA	NA	NA	NA	NA	NA	0.000798987	2.2e-09	bleeding gums	TRUE	reported	pjsSWn	textfile	2	TRUE
rs111692872	T	G	T	G	-0.00891909	0.1971	0.0482	FALSE	FALSE	FALSE	ebi-a-GCST90014288	18	40528307	0.076	34467	0.00951897	DNA methylation GrimAge acceleration || id:ebi-a-GCST90014288	DNA methylation GrimAge acceleration	DNA methylation GrimAge acceleration || ||	TRUE	igd	NA	NA	NA	NA	NA	NA	NA	0.00174599	3.2e-07	bleeding gums	TRUE	reported	pjsSWn	textfile	2	TRUE
rs112611988	G	A	G	A	0.00768135	-0.0777	0.0498	FALSE	FALSE	FALSE	ebi-a-GCST90014288	3	47353025	0.0755	34467	0.303	DNA methylation GrimAge acceleration || id:ebi-a-GCST90014288	DNA methylation GrimAge acceleration	DNA methylation GrimAge acceleration || ||	TRUE	igd	NA	NA	NA	NA	NA	NA	NA	0.00167618	4.6e-06	bleeding gums	TRUE	reported	pjsSWn	textfile	2	TRUE
rs1130409	G	T	G	T	0.00326471	0.0029	0.4764	FALSE	FALSE	FALSE	ebi-a-GCST90014288	14	20925154	0.0321	34467	0.9284	DNA methylation GrimAge acceleration || id:ebi-a-GCST90014288	DNA methylation GrimAge acceleration	DNA methylation GrimAge acceleration || ||	TRUE	igd	NA	NA	NA	NA	NA	NA	NA	0.00070029	3.1e-06	bleeding gums	TRUE	reported	pjsSWn	textfile	2	TRUE
rs11650531	C	T	C	T	-0.00389531	-0.0361	0.2556	FALSE	FALSE	FALSE	ebi-a-GCST90014288	17	44873995	0.0361	34467	0.3178	DNA methylation GrimAge acceleration || id:ebi-a-GCST90014288	DNA methylation GrimAge acceleration	DNA methylation GrimAge acceleration || ||	TRUE	igd	NA	NA	NA	NA	NA	NA	NA	0.000806323	1.4e-06	bleeding gums	TRUE	reported	pjsSWn	textfile	2	TRUE
rs11713329	G	A	G	A	-0.00544328	0.0118	0.1168	FALSE	FALSE	FALSE	ebi-a-GCST90014288	3	37940408	0.0472	34467	0.8018	DNA methylation GrimAge acceleration || id:ebi-a-GCST90014288	DNA methylation GrimAge acceleration	DNA methylation GrimAge acceleration || ||	TRUE	igd	NA	NA	NA	NA	NA	NA	NA	0.00109509	6.7e-07	bleeding gums	TRUE	reported	pjsSWn	textfile	2	TRUE
rs117686655	A	G	A	G	0.0115225	-0.0878	0.0215	FALSE	FALSE	FALSE	ebi-a-GCST90014288	18	72043528	0.1282	34467	0.4937	DNA methylation GrimAge acceleration || id:ebi-a-GCST90014288	DNA methylation GrimAge acceleration	DNA methylation GrimAge acceleration || ||	TRUE	igd	NA	NA	NA	NA	NA	NA	NA	0.00245496	2.7e-06	bleeding gums	TRUE	reported	pjsSWn	textfile	2	TRUE
rs117853201	A	G	A	G	-0.0113997	0.0386	0.0269	FALSE	FALSE	FALSE	ebi-a-GCST90014288	11	80035628	0.1125	34467	0.731601	DNA methylation GrimAge acceleration || id:ebi-a-GCST90014288	DNA methylation GrimAge acceleration	DNA methylation GrimAge acceleration || ||	TRUE	igd	NA	NA	NA	NA	NA	NA	NA	0.00231618	8.6e-07	bleeding gums	TRUE	reported	pjsSWn	textfile	2	TRUE
rs11906605	G	A	G	A	-0.00399975	-0.0226	0.2517	FALSE	FALSE	FALSE	ebi-a-GCST90014288	20	55337102	0.036	34467	0.5299	DNA methylation GrimAge acceleration || id:ebi-a-GCST90014288	DNA methylation GrimAge acceleration	DNA methylation GrimAge acceleration || ||	TRUE	igd	NA	NA	NA	NA	NA	NA	NA	0.000817547	1e-06	bleeding gums	TRUE	reported	pjsSWn	textfile	2	TRUE
rs12123214	T	C	T	C	0.00504418	0.0221	0.1565	FALSE	FALSE	FALSE	ebi-a-GCST90014288	1	5967750	0.0423	34467	0.600999	DNA methylation GrimAge acceleration || id:ebi-a-GCST90014288	DNA methylation GrimAge acceleration	DNA methylation GrimAge acceleration || ||	TRUE	igd	NA	NA	NA	NA	NA	NA	NA	0.000986071	3.1e-07	bleeding gums	TRUE	reported	pjsSWn	textfile	2	TRUE
rs12469405	G	C	G	C	0.00408411	0.0146	0.2344	FALSE	TRUE	TRUE	ebi-a-GCST90014288	2	104972131	0.0356	34467	0.6821	DNA methylation GrimAge acceleration || id:ebi-a-GCST90014288	DNA methylation GrimAge acceleration	DNA methylation GrimAge acceleration || ||	TRUE	igd	NA	NA	NA	NA	NA	NA	NA	0.00083104	8.9e-07	bleeding gums	TRUE	reported	pjsSWn	textfile	2	FALSE
rs12946844	T	C	T	C	-0.00845519	0.0105	0.1944	FALSE	FALSE	FALSE	ebi-a-GCST90014288	17	27172520	0.0386	34467	0.785599	DNA methylation GrimAge acceleration || id:ebi-a-GCST90014288	DNA methylation GrimAge acceleration	DNA methylation GrimAge acceleration || ||	TRUE	igd	TRUE	rs12946844	rs28847895	T	C	C	T	0.00169771	6.3e-07	bleeding gums	TRUE	reported	pjsSWn	textfile	2	TRUE
rs1486073	A	G	A	G	-0.00678378	0.0285	0.9362	FALSE	FALSE	FALSE	ebi-a-GCST90014288	2	156163802	0.0624	34467	0.647201	DNA methylation GrimAge acceleration || id:ebi-a-GCST90014288	DNA methylation GrimAge acceleration	DNA methylation GrimAge acceleration || ||	TRUE	igd	NA	NA	NA	NA	NA	NA	NA	0.00143528	2.3e-06	bleeding gums	TRUE	reported	pjsSWn	textfile	2	TRUE
rs148749798	C	T	C	T	-0.0110482	-0.0711	0.0248	FALSE	FALSE	FALSE	ebi-a-GCST90014288	7	46362367	0.1272	34467	0.5765	DNA methylation GrimAge acceleration || id:ebi-a-GCST90014288	DNA methylation GrimAge acceleration	DNA methylation GrimAge acceleration || ||	TRUE	igd	NA	NA	NA	NA	NA	NA	NA	0.00235514	2.7e-06	bleeding gums	TRUE	reported	pjsSWn	textfile	2	TRUE
rs150064030	A	G	A	G	0.00747595	-0.0342	0.0744	FALSE	FALSE	FALSE	ebi-a-GCST90014288	13	73969729	0.062	34467	0.581	DNA methylation GrimAge acceleration || id:ebi-a-GCST90014288	DNA methylation GrimAge acceleration	DNA methylation GrimAge acceleration || ||	TRUE	igd	NA	NA	NA	NA	NA	NA	NA	0.00138146	6.2e-08	bleeding gums	TRUE	reported	pjsSWn	textfile	2	TRUE
rs17535450	A	G	A	G	0.0102938	0.0239	0.0288	FALSE	FALSE	FALSE	ebi-a-GCST90014288	2	39900013	0.1148	34467	0.8352	DNA methylation GrimAge acceleration || id:ebi-a-GCST90014288	DNA methylation GrimAge acceleration	DNA methylation GrimAge acceleration || ||	TRUE	igd	NA	NA	NA	NA	NA	NA	NA	0.00216348	2e-06	bleeding gums	TRUE	reported	pjsSWn	textfile	2	TRUE
rs2309308	T	C	T	C	-0.00329497	-0.0448	0.449	FALSE	FALSE	FALSE	ebi-a-GCST90014288	8	21951598	0.0308	34467	0.1459	DNA methylation GrimAge acceleration || id:ebi-a-GCST90014288	DNA methylation GrimAge acceleration	DNA methylation GrimAge acceleration || ||	TRUE	igd	NA	NA	NA	NA	NA	NA	NA	0.000707266	3.2e-06	bleeding gums	TRUE	reported	pjsSWn	textfile	2	TRUE
rs2373275	G	C	G	C	-0.00334704	-0.0223	0.5583	FALSE	TRUE	TRUE	ebi-a-GCST90014288	7	147652449	0.0308	34467	0.4697	DNA methylation GrimAge acceleration || id:ebi-a-GCST90014288	DNA methylation GrimAge acceleration	DNA methylation GrimAge acceleration || ||	TRUE	igd	NA	NA	NA	NA	NA	NA	NA	0.000707606	2.2e-06	bleeding gums	TRUE	reported	pjsSWn	textfile	2	FALSE
rs34337863	G	A	G	A	0.00376633	-0.0799	0.3208	FALSE	FALSE	FALSE	ebi-a-GCST90014288	1	44591735	0.0322	34467	0.0131801	DNA methylation GrimAge acceleration || id:ebi-a-GCST90014288	DNA methylation GrimAge acceleration	DNA methylation GrimAge acceleration || ||	TRUE	igd	NA	NA	NA	NA	NA	NA	NA	0.000753392	5.8e-07	bleeding gums	TRUE	reported	pjsSWn	textfile	2	TRUE
rs35226696	T	C	T	C	0.00391104	-0.0252	0.2374	FALSE	FALSE	FALSE	ebi-a-GCST90014288	8	10117279	0.0368	34467	0.4935	DNA methylation GrimAge acceleration || id:ebi-a-GCST90014288	DNA methylation GrimAge acceleration	DNA methylation GrimAge acceleration || ||	TRUE	igd	NA	NA	NA	NA	NA	NA	NA	0.000839342	3.2e-06	bleeding gums	TRUE	reported	pjsSWn	textfile	2	TRUE
rs35273090	A	C	A	C	0.00322914	0.0058	0.4546	FALSE	FALSE	FALSE	ebi-a-GCST90014288	6	162128136	0.0307	34467	0.8495	DNA methylation GrimAge acceleration || id:ebi-a-GCST90014288	DNA methylation GrimAge acceleration	DNA methylation GrimAge acceleration || ||	TRUE	igd	NA	NA	NA	NA	NA	NA	NA	0.00070498	4.6e-06	bleeding gums	TRUE	reported	pjsSWn	textfile	2	TRUE
rs4631926	C	T	C	T	-0.00375186	-0.0543	0.7359	FALSE	FALSE	FALSE	ebi-a-GCST90014288	12	128242377	0.0355	34467	0.1267	DNA methylation GrimAge acceleration || id:ebi-a-GCST90014288	DNA methylation GrimAge acceleration	DNA methylation GrimAge acceleration || ||	TRUE	igd	NA	NA	NA	NA	NA	NA	NA	0.000793056	2.2e-06	bleeding gums	TRUE	reported	pjsSWn	textfile	2	TRUE
rs4766602	C	T	C	T	0.00364034	0.0044	0.4205	FALSE	FALSE	FALSE	ebi-a-GCST90014288	12	109890510	0.0312	34467	0.8878	DNA methylation GrimAge acceleration || id:ebi-a-GCST90014288	DNA methylation GrimAge acceleration	DNA methylation GrimAge acceleration || ||	TRUE	igd	NA	NA	NA	NA	NA	NA	NA	0.00072524	5.2e-07	bleeding gums	TRUE	reported	pjsSWn	textfile	2	TRUE
rs4946822	T	A	T	A	-0.00478568	-0.0067	0.8128	FALSE	TRUE	TRUE	ebi-a-GCST90014288	6	107477985	0.0404	34467	0.8679	DNA methylation GrimAge acceleration || id:ebi-a-GCST90014288	DNA methylation GrimAge acceleration	DNA methylation GrimAge acceleration || ||	TRUE	igd	NA	NA	NA	NA	NA	NA	NA	0.000929649	2.6e-07	bleeding gums	TRUE	reported	pjsSWn	textfile	2	FALSE
rs6538223	G	A	G	A	-0.00334198	-0.0187	0.4873	FALSE	FALSE	FALSE	ebi-a-GCST90014288	12	90466043	0.0306	34467	0.5408	DNA methylation GrimAge acceleration || id:ebi-a-GCST90014288	DNA methylation GrimAge acceleration	DNA methylation GrimAge acceleration || ||	TRUE	igd	NA	NA	NA	NA	NA	NA	NA	0.000697782	1.7e-06	bleeding gums	TRUE	reported	pjsSWn	textfile	2	TRUE
rs6962635	A	G	A	G	0.00406988	-0.0211	0.2668	FALSE	FALSE	FALSE	ebi-a-GCST90014288	7	127688625	0.0348	34467	0.5443	DNA methylation GrimAge acceleration || id:ebi-a-GCST90014288	DNA methylation GrimAge acceleration	DNA methylation GrimAge acceleration || ||	TRUE	igd	NA	NA	NA	NA	NA	NA	NA	0.000780168	1.8e-07	bleeding gums	TRUE	reported	pjsSWn	textfile	2	TRUE
rs6974889	G	A	G	A	-0.00349958	0.0327	0.4914	FALSE	FALSE	FALSE	ebi-a-GCST90014288	7	104243289	0.0304	34467	0.2825	DNA methylation GrimAge acceleration || id:ebi-a-GCST90014288	DNA methylation GrimAge acceleration	DNA methylation GrimAge acceleration || ||	TRUE	igd	NA	NA	NA	NA	NA	NA	NA	0.000701537	6.1e-07	bleeding gums	TRUE	reported	pjsSWn	textfile	2	TRUE
rs711076	C	T	C	T	0.0035801	-0.0222	0.315	FALSE	FALSE	FALSE	ebi-a-GCST90014288	12	77905207	0.033	34467	0.5002	DNA methylation GrimAge acceleration || id:ebi-a-GCST90014288	DNA methylation GrimAge acceleration	DNA methylation GrimAge acceleration || ||	TRUE	igd	NA	NA	NA	NA	NA	NA	NA	0.000749086	1.8e-06	bleeding gums	TRUE	reported	pjsSWn	textfile	2	TRUE
rs7125773	C	T	C	T	0.00447246	0.038	0.6958	FALSE	FALSE	FALSE	ebi-a-GCST90014288	11	34723573	0.0329	34467	0.2478	DNA methylation GrimAge acceleration || id:ebi-a-GCST90014288	DNA methylation GrimAge acceleration	DNA methylation GrimAge acceleration || ||	TRUE	igd	NA	NA	NA	NA	NA	NA	NA	0.000761638	4.3e-09	bleeding gums	TRUE	reported	pjsSWn	textfile	2	TRUE
rs72769742	G	T	G	T	-0.0163415	-0.037	0.0186	FALSE	FALSE	FALSE	ebi-a-GCST90014288	15	96736501	0.1695	34467	0.8273	DNA methylation GrimAge acceleration || id:ebi-a-GCST90014288	DNA methylation GrimAge acceleration	DNA methylation GrimAge acceleration || ||	TRUE	igd	NA	NA	NA	NA	NA	NA	NA	0.00322082	3.9e-07	bleeding gums	TRUE	reported	pjsSWn	textfile	2	TRUE
rs7316831	A	C	A	C	-0.00330544	-0.0535	0.4021	FALSE	FALSE	FALSE	ebi-a-GCST90014288	12	28455998	0.0304	34467	0.0780405	DNA methylation GrimAge acceleration || id:ebi-a-GCST90014288	DNA methylation GrimAge acceleration	DNA methylation GrimAge acceleration || ||	TRUE	igd	NA	NA	NA	NA	NA	NA	NA	0.000714659	3.7e-06	bleeding gums	TRUE	reported	pjsSWn	textfile	2	TRUE
rs73313647	T	A	T	A	-0.00437396	0.0291	0.2308	FALSE	TRUE	TRUE	ebi-a-GCST90014288	14	75693601	0.0368	34467	0.4293	DNA methylation GrimAge acceleration || id:ebi-a-GCST90014288	DNA methylation GrimAge acceleration	DNA methylation GrimAge acceleration || ||	TRUE	igd	NA	NA	NA	NA	NA	NA	NA	0.000825677	1.2e-07	bleeding gums	TRUE	reported	pjsSWn	textfile	2	FALSE
rs73842453	T	A	T	A	-0.00582335	0.0121	0.0955	FALSE	TRUE	TRUE	ebi-a-GCST90014288	4	94717432	0.0548	34467	0.8253	DNA methylation GrimAge acceleration || id:ebi-a-GCST90014288	DNA methylation GrimAge acceleration	DNA methylation GrimAge acceleration || ||	TRUE	igd	NA	NA	NA	NA	NA	NA	NA	0.00125077	3.2e-06	bleeding gums	TRUE	reported	pjsSWn	textfile	2	FALSE
rs7534703	T	C	T	C	0.0115625	0.0551	0.0205	FALSE	FALSE	FALSE	ebi-a-GCST90014288	1	197302005	0.1424	34467	0.699	DNA methylation GrimAge acceleration || id:ebi-a-GCST90014288	DNA methylation GrimAge acceleration	DNA methylation GrimAge acceleration || ||	TRUE	igd	NA	NA	NA	NA	NA	NA	NA	0.00248478	3.3e-06	bleeding gums	TRUE	reported	pjsSWn	textfile	2	TRUE
rs75906475	G	A	G	A	-0.00653546	0.108	0.0723	FALSE	FALSE	FALSE	ebi-a-GCST90014288	5	166496557	0.0635	34467	0.0893593	DNA methylation GrimAge acceleration || id:ebi-a-GCST90014288	DNA methylation GrimAge acceleration	DNA methylation GrimAge acceleration || ||	TRUE	igd	NA	NA	NA	NA	NA	NA	NA	0.00138706	2.5e-06	bleeding gums	TRUE	reported	pjsSWn	textfile	2	TRUE
rs7740510	C	T	C	T	0.00381805	0.0152	0.2773	FALSE	FALSE	FALSE	ebi-a-GCST90014288	6	25605512	0.033	34467	0.6445	DNA methylation GrimAge acceleration || id:ebi-a-GCST90014288	DNA methylation GrimAge acceleration	DNA methylation GrimAge acceleration || ||	TRUE	igd	NA	NA	NA	NA	NA	NA	NA	0.000781645	1e-06	bleeding gums	TRUE	reported	pjsSWn	textfile	2	TRUE
rs77447625	C	T	C	T	-0.00892746	-0.0431	0.0383	FALSE	FALSE	FALSE	ebi-a-GCST90014288	2	67814935	0.0907	34467	0.6343	DNA methylation GrimAge acceleration || id:ebi-a-GCST90014288	DNA methylation GrimAge acceleration	DNA methylation GrimAge acceleration || ||	TRUE	igd	NA	NA	NA	NA	NA	NA	NA	0.00183499	1.1e-06	bleeding gums	TRUE	reported	pjsSWn	textfile	2	TRUE
rs7932	C	G	C	G	0.00382585	0.0183	0.2373	FALSE	TRUE	TRUE	ebi-a-GCST90014288	11	67758895	0.0363	34467	0.6137	DNA methylation GrimAge acceleration || id:ebi-a-GCST90014288	DNA methylation GrimAge acceleration	DNA methylation GrimAge acceleration || ||	TRUE	igd	NA	NA	NA	NA	NA	NA	NA	0.000821179	3.2e-06	bleeding gums	TRUE	reported	pjsSWn	textfile	2	FALSE
rs8002827	G	T	G	T	-0.00446632	0.0041	0.5083	FALSE	FALSE	FALSE	ebi-a-GCST90014288	13	73836097	0.03	34467	0.8906	DNA methylation GrimAge acceleration || id:ebi-a-GCST90014288	DNA methylation GrimAge acceleration	DNA methylation GrimAge acceleration || ||	TRUE	igd	NA	NA	NA	NA	NA	NA	NA	0.000701549	1.9e-10	bleeding gums	TRUE	reported	pjsSWn	textfile	2	TRUE
rs943557	A	G	A	G	-0.00327874	0.0603	0.4471	FALSE	FALSE	FALSE	ebi-a-GCST90014288	1	102370006	0.0298	34467	0.0431499	DNA methylation GrimAge acceleration || id:ebi-a-GCST90014288	DNA methylation GrimAge acceleration	DNA methylation GrimAge acceleration || ||	TRUE	igd	NA	NA	NA	NA	NA	NA	NA	0.000706466	3.5e-06	bleeding gums	TRUE	reported	pjsSWn	textfile	2	TRUE
rs9477074	C	T	C	T	0.00332635	0.0125	0.3913	FALSE	FALSE	FALSE	ebi-a-GCST90014288	6	16269363	0.0303	34467	0.681	DNA methylation GrimAge acceleration || id:ebi-a-GCST90014288	DNA methylation GrimAge acceleration	DNA methylation GrimAge acceleration || ||	TRUE	igd	NA	NA	NA	NA	NA	NA	NA	0.000719898	3.8e-06	bleeding gums	TRUE	reported	pjsSWn	textfile	2	TRUE
rs1037079	T	C	T	C	-0.0723	0.1388	0.0515	FALSE	FALSE	FALSE	ebi-a-GCST90014288	4	32590048	0.0751	34467	0.0645506	DNA methylation GrimAge acceleration || id:ebi-a-GCST90014288	DNA methylation GrimAge acceleration	DNA methylation GrimAge acceleration || ||	TRUE	igd	NA	NA	NA	NA	NA	NA	NA	0.0154	2.76e-06	DFSS	TRUE	reported	PwJTAg	textfile	2	TRUE
rs10479093	A	G	A	G	0.0577	-0.0118	0.5959	FALSE	FALSE	FALSE	ebi-a-GCST90014288	5	134508559	0.0315	34467	0.7076	DNA methylation GrimAge acceleration || id:ebi-a-GCST90014288	DNA methylation GrimAge acceleration	DNA methylation GrimAge acceleration || ||	TRUE	igd	NA	NA	NA	NA	NA	NA	NA	0.0088	4.62e-11	DFSS	TRUE	reported	PwJTAg	textfile	2	TRUE
rs11208881	A	G	A	G	0.049	0.0659	0.1994	FALSE	FALSE	FALSE	ebi-a-GCST90014288	1	66959825	0.0374	34467	0.0783502	DNA methylation GrimAge acceleration || id:ebi-a-GCST90014288	DNA methylation GrimAge acceleration	DNA methylation GrimAge acceleration || ||	TRUE	igd	NA	NA	NA	NA	NA	NA	NA	0.0106	4.2e-06	DFSS	TRUE	reported	PwJTAg	textfile	2	TRUE
rs112922684	A	G	A	G	0.2475	0.4073	0.0198	FALSE	FALSE	FALSE	ebi-a-GCST90014288	1	117435639	0.1623	34467	0.0121099	DNA methylation GrimAge acceleration || id:ebi-a-GCST90014288	DNA methylation GrimAge acceleration	DNA methylation GrimAge acceleration || ||	TRUE	igd	NA	NA	NA	NA	NA	NA	NA	0.0483	2.93e-07	DFSS	TRUE	reported	PwJTAg	textfile	2	TRUE
rs117646247	A	G	A	G	-0.1258	0.1333	0.0395	FALSE	FALSE	FALSE	ebi-a-GCST90014288	19	19151934	0.0893	34467	0.1356	DNA methylation GrimAge acceleration || id:ebi-a-GCST90014288	DNA methylation GrimAge acceleration	DNA methylation GrimAge acceleration || ||	TRUE	igd	TRUE	rs117646247	rs59094007	A	G	G	A	0.0263	1.76e-06	DFSS	TRUE	reported	PwJTAg	textfile	2	TRUE
rs13245095	A	G	A	G	0.4954	0.2277	0.9747	FALSE	FALSE	FALSE	ebi-a-GCST90014288	7	130592459	0.1464	34467	0.1197	DNA methylation GrimAge acceleration || id:ebi-a-GCST90014288	DNA methylation GrimAge acceleration	DNA methylation GrimAge acceleration || ||	TRUE	igd	NA	NA	NA	NA	NA	NA	NA	0.1046	2.2e-06	DFSS	TRUE	reported	PwJTAg	textfile	2	TRUE
rs144979406	A	C	A	C	-0.0816	0.0444	0.0929	FALSE	FALSE	FALSE	ebi-a-GCST90014288	7	105080444	0.0559	34467	0.4268	DNA methylation GrimAge acceleration || id:ebi-a-GCST90014288	DNA methylation GrimAge acceleration	DNA methylation GrimAge acceleration || ||	TRUE	igd	NA	NA	NA	NA	NA	NA	NA	0.0158	2.36e-07	DFSS	TRUE	reported	PwJTAg	textfile	2	TRUE
rs2882932	T	G	T	G	0.0688	-0.0049	0.076	FALSE	FALSE	FALSE	ebi-a-GCST90014288	6	75230951	0.0597	34467	0.9352	DNA methylation GrimAge acceleration || id:ebi-a-GCST90014288	DNA methylation GrimAge acceleration	DNA methylation GrimAge acceleration || ||	TRUE	igd	NA	NA	NA	NA	NA	NA	NA	0.0144	1.87e-06	DFSS	TRUE	reported	PwJTAg	textfile	2	TRUE
rs3732731	T	C	T	C	0.0757	-0.0212	0.9025	FALSE	FALSE	FALSE	ebi-a-GCST90014288	3	70560311	0.0505	34467	0.6748	DNA methylation GrimAge acceleration || id:ebi-a-GCST90014288	DNA methylation GrimAge acceleration	DNA methylation GrimAge acceleration || ||	TRUE	igd	NA	NA	NA	NA	NA	NA	NA	0.0154	9.45e-07	DFSS	TRUE	reported	PwJTAg	textfile	2	TRUE
rs3917509	T	G	T	G	-0.1031	-0.0217	0.9549	FALSE	FALSE	FALSE	ebi-a-GCST90014288	7	94943123	0.0969	34467	0.8229	DNA methylation GrimAge acceleration || id:ebi-a-GCST90014288	DNA methylation GrimAge acceleration	DNA methylation GrimAge acceleration || ||	TRUE	igd	NA	NA	NA	NA	NA	NA	NA	0.0219	2.42e-06	DFSS	TRUE	reported	PwJTAg	textfile	2	TRUE
rs4278478	T	C	T	C	0.0448	0.0466	0.5494	FALSE	FALSE	FALSE	ebi-a-GCST90014288	11	95984688	0.031	34467	0.1331	DNA methylation GrimAge acceleration || id:ebi-a-GCST90014288	DNA methylation GrimAge acceleration	DNA methylation GrimAge acceleration || ||	TRUE	igd	NA	NA	NA	NA	NA	NA	NA	0.0089	4.4e-07	DFSS	TRUE	reported	PwJTAg	textfile	2	TRUE
rs61945823	T	C	T	C	-0.1421	-0.1021	0.033	FALSE	FALSE	FALSE	ebi-a-GCST90014288	12	120613484	0.1094	34467	0.3509	DNA methylation GrimAge acceleration || id:ebi-a-GCST90014288	DNA methylation GrimAge acceleration	DNA methylation GrimAge acceleration || ||	TRUE	igd	NA	NA	NA	NA	NA	NA	NA	0.0299	2.03e-06	DFSS	TRUE	reported	PwJTAg	textfile	2	TRUE
rs72709955	T	C	T	C	0.2609	0.2966	0.0165	FALSE	FALSE	FALSE	ebi-a-GCST90014288	1	81608126	0.1542	34467	0.0544302	DNA methylation GrimAge acceleration || id:ebi-a-GCST90014288	DNA methylation GrimAge acceleration	DNA methylation GrimAge acceleration || ||	TRUE	igd	NA	NA	NA	NA	NA	NA	NA	0.0551	2.18e-06	DFSS	TRUE	reported	PwJTAg	textfile	2	TRUE
rs72748935	T	C	T	C	-0.0492	0.0415	0.4464	FALSE	FALSE	FALSE	ebi-a-GCST90014288	15	63639416	0.0315	34467	0.1877	DNA methylation GrimAge acceleration || id:ebi-a-GCST90014288	DNA methylation GrimAge acceleration	DNA methylation GrimAge acceleration || ||	TRUE	igd	NA	NA	NA	NA	NA	NA	NA	0.0092	7.66e-08	DFSS	TRUE	reported	PwJTAg	textfile	2	TRUE
rs76922805	T	C	T	C	0.1231	-0.0421	0.0383	FALSE	FALSE	FALSE	ebi-a-GCST90014288	4	18993410	0.0827	34467	0.6108	DNA methylation GrimAge acceleration || id:ebi-a-GCST90014288	DNA methylation GrimAge acceleration	DNA methylation GrimAge acceleration || ||	TRUE	igd	NA	NA	NA	NA	NA	NA	NA	0.0246	5.86e-07	DFSS	TRUE	reported	PwJTAg	textfile	2	TRUE
rs843879	A	G	A	G	0.0451	0.0123	0.2673	FALSE	FALSE	FALSE	ebi-a-GCST90014288	2	177212491	0.0335	34467	0.7124	DNA methylation GrimAge acceleration || id:ebi-a-GCST90014288	DNA methylation GrimAge acceleration	DNA methylation GrimAge acceleration || ||	TRUE	igd	NA	NA	NA	NA	NA	NA	NA	0.0096	2.81e-06	DFSS	TRUE	reported	PwJTAg	textfile	2	TRUE
rs11049359	C	T	C	T	0.00250543	0.0843	0.3052	FALSE	FALSE	FALSE	ebi-a-GCST90014288	12	28279773	0.033	34467	0.0106199	DNA methylation GrimAge acceleration || id:ebi-a-GCST90014288	DNA methylation GrimAge acceleration	DNA methylation GrimAge acceleration || ||	TRUE	igd	NA	NA	NA	NA	NA	NA	NA	0.000450191	2.6e-08	loose teeth	TRUE	reported	lUu7Cf	textfile	2	TRUE
rs1117062	T	C	T	C	0.00205667	-0.0068	0.6939	FALSE	FALSE	FALSE	ebi-a-GCST90014288	15	75462055	0.0333	34467	0.8386	DNA methylation GrimAge acceleration || id:ebi-a-GCST90014288	DNA methylation GrimAge acceleration	DNA methylation GrimAge acceleration || ||	TRUE	igd	NA	NA	NA	NA	NA	NA	NA	0.000444591	3.7e-06	loose teeth	TRUE	reported	lUu7Cf	textfile	2	TRUE
rs11220245	G	A	G	A	0.00246929	-0.0049	0.248	FALSE	FALSE	FALSE	ebi-a-GCST90014288	11	99382853	0.0356	34467	0.8907	DNA methylation GrimAge acceleration || id:ebi-a-GCST90014288	DNA methylation GrimAge acceleration	DNA methylation GrimAge acceleration || ||	TRUE	igd	NA	NA	NA	NA	NA	NA	NA	0.000480049	2.7e-07	loose teeth	TRUE	reported	lUu7Cf	textfile	2	TRUE
rs12117194	G	C	G	C	-0.00194961	0.0278	0.5162	FALSE	TRUE	TRUE	ebi-a-GCST90014288	1	205040943	0.0294	34467	0.3442	DNA methylation GrimAge acceleration || id:ebi-a-GCST90014288	DNA methylation GrimAge acceleration	DNA methylation GrimAge acceleration || ||	TRUE	igd	NA	NA	NA	NA	NA	NA	NA	0.000413491	2.4e-06	loose teeth	TRUE	reported	lUu7Cf	textfile	2	FALSE
rs279743	C	T	C	T	-0.00193016	-0.0245	0.468	FALSE	FALSE	FALSE	ebi-a-GCST90014288	5	53415114	0.0304	34467	0.4206	DNA methylation GrimAge acceleration || id:ebi-a-GCST90014288	DNA methylation GrimAge acceleration	DNA methylation GrimAge acceleration || ||	TRUE	igd	NA	NA	NA	NA	NA	NA	NA	0.000416911	3.7e-06	loose teeth	TRUE	reported	lUu7Cf	textfile	2	TRUE
rs2947122	A	G	A	G	0.00268255	0.0145	0.8233	FALSE	FALSE	FALSE	ebi-a-GCST90014288	12	84681215	0.042	34467	0.730099	DNA methylation GrimAge acceleration || id:ebi-a-GCST90014288	DNA methylation GrimAge acceleration	DNA methylation GrimAge acceleration || ||	TRUE	igd	NA	NA	NA	NA	NA	NA	NA	0.00055284	1.2e-06	loose teeth	TRUE	reported	lUu7Cf	textfile	2	TRUE
rs312989	G	A	G	A	0.00211591	0.009	0.3622	FALSE	FALSE	FALSE	ebi-a-GCST90014288	18	1899291	0.0319	34467	0.7769	DNA methylation GrimAge acceleration || id:ebi-a-GCST90014288	DNA methylation GrimAge acceleration	DNA methylation GrimAge acceleration || ||	TRUE	igd	NA	NA	NA	NA	NA	NA	NA	0.000430573	8.9e-07	loose teeth	TRUE	reported	lUu7Cf	textfile	2	TRUE
rs34438171	T	C	T	C	0.00288565	-0.0165	0.1354	FALSE	FALSE	FALSE	ebi-a-GCST90014288	21	44826287	0.0501	34467	0.742	DNA methylation GrimAge acceleration || id:ebi-a-GCST90014288	DNA methylation GrimAge acceleration	DNA methylation GrimAge acceleration || ||	TRUE	igd	NA	NA	NA	NA	NA	NA	NA	0.00062764	4.3e-06	loose teeth	TRUE	reported	lUu7Cf	textfile	2	TRUE
rs3737404	C	G	C	G	0.0033958	0.0416	0.088	FALSE	TRUE	TRUE	ebi-a-GCST90014288	18	59222615	0.0558	34467	0.4562	DNA methylation GrimAge acceleration || id:ebi-a-GCST90014288	DNA methylation GrimAge acceleration	DNA methylation GrimAge acceleration || ||	TRUE	igd	NA	NA	NA	NA	NA	NA	NA	0.000742261	4.8e-06	loose teeth	TRUE	reported	lUu7Cf	textfile	2	FALSE
rs3763469	C	T	C	T	-0.00251416	-0.0598	0.2284	FALSE	FALSE	FALSE	ebi-a-GCST90014288	7	94021475	0.0374	34467	0.1096	DNA methylation GrimAge acceleration || id:ebi-a-GCST90014288	DNA methylation GrimAge acceleration	DNA methylation GrimAge acceleration || ||	TRUE	igd	NA	NA	NA	NA	NA	NA	NA	0.000506134	6.8e-07	loose teeth	TRUE	reported	lUu7Cf	textfile	2	TRUE
rs4801882	A	G	A	G	0.00221436	-0.0182	0.442	FALSE	FALSE	FALSE	ebi-a-GCST90014288	19	52127053	0.0314	34467	0.5624	DNA methylation GrimAge acceleration || id:ebi-a-GCST90014288	DNA methylation GrimAge acceleration	DNA methylation GrimAge acceleration || ||	TRUE	igd	NA	NA	NA	NA	NA	NA	NA	0.000416304	1e-07	loose teeth	TRUE	reported	lUu7Cf	textfile	2	TRUE
rs61823158	G	A	G	A	-0.00428058	-0.1253	0.0676	FALSE	FALSE	FALSE	ebi-a-GCST90014288	1	234792226	0.0605	34467	0.0383902	DNA methylation GrimAge acceleration || id:ebi-a-GCST90014288	DNA methylation GrimAge acceleration	DNA methylation GrimAge acceleration || ||	TRUE	igd	NA	NA	NA	NA	NA	NA	NA	0.000845312	4.1e-07	loose teeth	TRUE	reported	lUu7Cf	textfile	2	TRUE
rs6586364	T	G	T	G	0.00320987	-0.0415	0.1073	FALSE	FALSE	FALSE	ebi-a-GCST90014288	1	234028228	0.0492	34467	0.3986	DNA methylation GrimAge acceleration || id:ebi-a-GCST90014288	DNA methylation GrimAge acceleration	DNA methylation GrimAge acceleration || ||	TRUE	igd	NA	NA	NA	NA	NA	NA	NA	0.000672728	1.8e-06	loose teeth	TRUE	reported	lUu7Cf	textfile	2	TRUE
rs7028167	C	A	C	A	0.00236337	0.019	0.2203	FALSE	FALSE	FALSE	ebi-a-GCST90014288	9	86743347	0.0375	34467	0.612901	DNA methylation GrimAge acceleration || id:ebi-a-GCST90014288	DNA methylation GrimAge acceleration	DNA methylation GrimAge acceleration || ||	TRUE	igd	NA	NA	NA	NA	NA	NA	NA	0.000512509	4e-06	loose teeth	TRUE	reported	lUu7Cf	textfile	2	TRUE
rs714962	G	A	G	A	0.00209451	-0.0724	0.3293	FALSE	FALSE	FALSE	ebi-a-GCST90014288	22	29793835	0.0321	34467	0.02391	DNA methylation GrimAge acceleration || id:ebi-a-GCST90014288	DNA methylation GrimAge acceleration	DNA methylation GrimAge acceleration || ||	TRUE	igd	NA	NA	NA	NA	NA	NA	NA	0.000445772	2.6e-06	loose teeth	TRUE	reported	lUu7Cf	textfile	2	TRUE
rs72664597	G	A	G	A	0.00422608	-0.0296	0.0662	FALSE	FALSE	FALSE	ebi-a-GCST90014288	4	113177193	0.0634	34467	0.640801	DNA methylation GrimAge acceleration || id:ebi-a-GCST90014288	DNA methylation GrimAge acceleration	DNA methylation GrimAge acceleration || ||	TRUE	igd	NA	NA	NA	NA	NA	NA	NA	0.000839687	4.8e-07	loose teeth	TRUE	reported	lUu7Cf	textfile	2	TRUE
rs982894	G	A	G	A	0.00198054	0.0026	0.6191	FALSE	FALSE	FALSE	ebi-a-GCST90014288	14	99166350	0.0319	34467	0.9339	DNA methylation GrimAge acceleration || id:ebi-a-GCST90014288	DNA methylation GrimAge acceleration	DNA methylation GrimAge acceleration || ||	TRUE	igd	NA	NA	NA	NA	NA	NA	NA	0.000430286	4.2e-06	loose teeth	TRUE	reported	lUu7Cf	textfile	2	TRUE
rs10924847	A	G	A	G	-0.1335	-0.0693	0.0314	FALSE	FALSE	FALSE	ebi-a-GCST90014288	1	246991412	0.0952	34467	0.4666	DNA methylation GrimAge acceleration || id:ebi-a-GCST90014288	DNA methylation GrimAge acceleration	DNA methylation GrimAge acceleration || ||	TRUE	igd	NA	NA	NA	NA	NA	NA	NA	0.0276	1.29e-06	DMFS	TRUE	reported	nkWUzQ	textfile	2	TRUE
rs114824063	T	C	T	C	0.2182	-0.0572	0.9753	FALSE	FALSE	FALSE	ebi-a-GCST90014288	3	72494049	0.1296	34467	0.658901	DNA methylation GrimAge acceleration || id:ebi-a-GCST90014288	DNA methylation GrimAge acceleration	DNA methylation GrimAge acceleration || ||	TRUE	igd	NA	NA	NA	NA	NA	NA	NA	0.0472	3.69e-06	DMFS	TRUE	reported	nkWUzQ	textfile	2	TRUE
rs115270691	A	G	A	G	0.1431	0.065	0.0312	FALSE	FALSE	FALSE	ebi-a-GCST90014288	22	37499565	0.1202	34467	0.588499	DNA methylation GrimAge acceleration || id:ebi-a-GCST90014288	DNA methylation GrimAge acceleration	DNA methylation GrimAge acceleration || ||	TRUE	igd	NA	NA	NA	NA	NA	NA	NA	0.0298	1.6e-06	DMFS	TRUE	reported	nkWUzQ	textfile	2	TRUE
rs11795028	T	C	T	C	-0.0572	-0.0067	0.8504	FALSE	FALSE	FALSE	ebi-a-GCST90014288	9	33468682	0.0419	34467	0.8735	DNA methylation GrimAge acceleration || id:ebi-a-GCST90014288	DNA methylation GrimAge acceleration	DNA methylation GrimAge acceleration || ||	TRUE	igd	NA	NA	NA	NA	NA	NA	NA	0.0122	3.01e-06	DMFS	TRUE	reported	nkWUzQ	textfile	2	TRUE
rs13059061	A	C	A	C	0.0758	-0.0386	0.9397	FALSE	FALSE	FALSE	ebi-a-GCST90014288	3	101952619	0.0677	34467	0.568801	DNA methylation GrimAge acceleration || id:ebi-a-GCST90014288	DNA methylation GrimAge acceleration	DNA methylation GrimAge acceleration || ||	TRUE	igd	NA	NA	NA	NA	NA	NA	NA	0.016	2.09e-06	DMFS	TRUE	reported	nkWUzQ	textfile	2	TRUE
rs141180445	T	C	T	C	-0.1803	0.1339	0.0245	FALSE	FALSE	FALSE	ebi-a-GCST90014288	6	470967	0.1369	34467	0.3282	DNA methylation GrimAge acceleration || id:ebi-a-GCST90014288	DNA methylation GrimAge acceleration	DNA methylation GrimAge acceleration || ||	TRUE	igd	NA	NA	NA	NA	NA	NA	NA	0.0393	4.35e-06	DMFS	TRUE	reported	nkWUzQ	textfile	2	TRUE
rs145978986	T	C	T	C	0.2879	-0.2309	0.0198	FALSE	FALSE	FALSE	ebi-a-GCST90014288	1	183974292	0.1642	34467	0.1595	DNA methylation GrimAge acceleration || id:ebi-a-GCST90014288	DNA methylation GrimAge acceleration	DNA methylation GrimAge acceleration || ||	TRUE	igd	NA	NA	NA	NA	NA	NA	NA	0.0612	2.53e-06	DMFS	TRUE	reported	nkWUzQ	textfile	2	TRUE
rs1970986	T	C	T	C	0.0539	-0.0921	0.1567	FALSE	FALSE	FALSE	ebi-a-GCST90014288	12	120084060	0.0425	34467	0.0300601	DNA methylation GrimAge acceleration || id:ebi-a-GCST90014288	DNA methylation GrimAge acceleration	DNA methylation GrimAge acceleration || ||	TRUE	igd	NA	NA	NA	NA	NA	NA	NA	0.0112	1.44e-06	DMFS	TRUE	reported	nkWUzQ	textfile	2	TRUE
rs2166123	A	G	A	G	-0.0428	-0.0034	0.5972	FALSE	FALSE	FALSE	ebi-a-GCST90014288	8	93225956	0.0311	34467	0.9119	DNA methylation GrimAge acceleration || id:ebi-a-GCST90014288	DNA methylation GrimAge acceleration	DNA methylation GrimAge acceleration || ||	TRUE	igd	NA	NA	NA	NA	NA	NA	NA	0.0088	1.16e-06	DMFS	TRUE	reported	nkWUzQ	textfile	2	TRUE
rs3749751	T	C	T	C	0.0637	-0.0129	0.5963	FALSE	FALSE	FALSE	ebi-a-GCST90014288	5	134509677	0.0314	34467	0.6806	DNA methylation GrimAge acceleration || id:ebi-a-GCST90014288	DNA methylation GrimAge acceleration	DNA methylation GrimAge acceleration || ||	TRUE	igd	NA	NA	NA	NA	NA	NA	NA	0.0087	2.39e-13	DMFS	TRUE	reported	nkWUzQ	textfile	2	TRUE
rs4800253	T	C	T	C	0.0586	-0.0035	0.1619	FALSE	FALSE	FALSE	ebi-a-GCST90014288	18	23822880	0.0419	34467	0.9331	DNA methylation GrimAge acceleration || id:ebi-a-GCST90014288	DNA methylation GrimAge acceleration	DNA methylation GrimAge acceleration || ||	TRUE	igd	NA	NA	NA	NA	NA	NA	NA	0.0127	3.68e-06	DMFS	TRUE	reported	nkWUzQ	textfile	2	TRUE
rs6785766	T	C	T	C	-0.0458	0.0043	0.7088	FALSE	FALSE	FALSE	ebi-a-GCST90014288	3	158831718	0.033	34467	0.8971	DNA methylation GrimAge acceleration || id:ebi-a-GCST90014288	DNA methylation GrimAge acceleration	DNA methylation GrimAge acceleration || ||	TRUE	igd	NA	NA	NA	NA	NA	NA	NA	0.0095	1.47e-06	DMFS	TRUE	reported	nkWUzQ	textfile	2	TRUE
rs7166946	T	C	T	C	-0.0563	0.0368	0.3875	FALSE	FALSE	FALSE	ebi-a-GCST90014288	15	63642284	0.0315	34467	0.2432	DNA methylation GrimAge acceleration || id:ebi-a-GCST90014288	DNA methylation GrimAge acceleration	DNA methylation GrimAge acceleration || ||	TRUE	igd	NA	NA	NA	NA	NA	NA	NA	0.0091	4.97e-10	DMFS	TRUE	reported	nkWUzQ	textfile	2	TRUE
rs7282276	T	C	T	C	0.048	0.0167	0.7616	FALSE	FALSE	FALSE	ebi-a-GCST90014288	21	16484544	0.0358	34467	0.641201	DNA methylation GrimAge acceleration || id:ebi-a-GCST90014288	DNA methylation GrimAge acceleration	DNA methylation GrimAge acceleration || ||	TRUE	igd	NA	NA	NA	NA	NA	NA	NA	0.0103	3.3e-06	DMFS	TRUE	reported	nkWUzQ	textfile	2	TRUE
rs749117	A	G	A	G	-0.0617	0.0573	0.1521	FALSE	FALSE	FALSE	ebi-a-GCST90014288	10	110208914	0.0427	34467	0.1795	DNA methylation GrimAge acceleration || id:ebi-a-GCST90014288	DNA methylation GrimAge acceleration	DNA methylation GrimAge acceleration || ||	TRUE	igd	NA	NA	NA	NA	NA	NA	NA	0.0124	5.97e-07	DMFS	TRUE	reported	nkWUzQ	textfile	2	TRUE
rs7747265	C	G	C	G	0.0473	0.0193	0.2847	FALSE	TRUE	TRUE	ebi-a-GCST90014288	6	14923371	0.0353	34467	0.5855	DNA methylation GrimAge acceleration || id:ebi-a-GCST90014288	DNA methylation GrimAge acceleration	DNA methylation GrimAge acceleration || ||	TRUE	igd	NA	NA	NA	NA	NA	NA	NA	0.0099	1.91e-06	DMFS	TRUE	reported	nkWUzQ	textfile	2	FALSE
rs10477137	A	T	A	T	-0.0526	-0.0626	0.1607	FALSE	TRUE	TRUE	ebi-a-GCST90014288	5	155049193	0.0419	34467	0.1355	DNA methylation GrimAge acceleration || id:ebi-a-GCST90014288	DNA methylation GrimAge acceleration	DNA methylation GrimAge acceleration || ||	TRUE	igd	NA	NA	NA	NA	NA	NA	NA	0.0112	2.8e-06	Nteeth	TRUE	reported	AyH0hC	textfile	2	FALSE
rs114279040	T	C	T	C	-0.255	-0.0408	0.9786	FALSE	FALSE	FALSE	ebi-a-GCST90014288	2	171464574	0.1417	34467	0.773599	DNA methylation GrimAge acceleration || id:ebi-a-GCST90014288	DNA methylation GrimAge acceleration	DNA methylation GrimAge acceleration || ||	TRUE	igd	NA	NA	NA	NA	NA	NA	NA	0.0551	3.6e-06	Nteeth	TRUE	reported	AyH0hC	textfile	2	TRUE
rs12652661	A	G	A	G	0.049	-0.0008	0.6826	FALSE	FALSE	FALSE	ebi-a-GCST90014288	5	67534057	0.0334	34467	0.9815	DNA methylation GrimAge acceleration || id:ebi-a-GCST90014288	DNA methylation GrimAge acceleration	DNA methylation GrimAge acceleration || ||	TRUE	igd	NA	NA	NA	NA	NA	NA	NA	0.0102	1.48e-06	Nteeth	TRUE	reported	AyH0hC	textfile	2	TRUE
rs142745413	A	G	A	G	0.1863	0.0644	0.0199	FALSE	FALSE	FALSE	ebi-a-GCST90014288	9	116132603	0.1481	34467	0.6638	DNA methylation GrimAge acceleration || id:ebi-a-GCST90014288	DNA methylation GrimAge acceleration	DNA methylation GrimAge acceleration || ||	TRUE	igd	NA	NA	NA	NA	NA	NA	NA	0.0382	1.07e-06	Nteeth	TRUE	reported	AyH0hC	textfile	2	TRUE
rs1962862	T	C	T	C	-0.0479	0.0158	0.4682	FALSE	FALSE	FALSE	ebi-a-GCST90014288	8	61947573	0.0297	34467	0.5935	DNA methylation GrimAge acceleration || id:ebi-a-GCST90014288	DNA methylation GrimAge acceleration	DNA methylation GrimAge acceleration || ||	TRUE	igd	NA	NA	NA	NA	NA	NA	NA	0.0097	8e-07	Nteeth	TRUE	reported	AyH0hC	textfile	2	TRUE
rs4733048	T	C	T	C	0.0575	0.0075	0.8716	FALSE	FALSE	FALSE	ebi-a-GCST90014288	8	26499089	0.0455	34467	0.8696	DNA methylation GrimAge acceleration || id:ebi-a-GCST90014288	DNA methylation GrimAge acceleration	DNA methylation GrimAge acceleration || ||	TRUE	igd	NA	NA	NA	NA	NA	NA	NA	0.0125	4.22e-06	Nteeth	TRUE	reported	AyH0hC	textfile	2	TRUE
rs872565	T	C	T	C	0.1081	0.1271	0.9767	FALSE	FALSE	FALSE	ebi-a-GCST90014288	5	145088382	0.1396	34467	0.3624	DNA methylation GrimAge acceleration || id:ebi-a-GCST90014288	DNA methylation GrimAge acceleration	DNA methylation GrimAge acceleration || ||	TRUE	igd	NA	NA	NA	NA	NA	NA	NA	0.0227	1.89e-06	Nteeth	TRUE	reported	AyH0hC	textfile	2	TRUE
rs10143801	A	G	A	G	-0.084	0.0154	0.7208	FALSE	FALSE	FALSE	ebi-a-GCST90014288	14	88321793	0.0342	34467	0.651499	DNA methylation GrimAge acceleration || id:ebi-a-GCST90014288	DNA methylation GrimAge acceleration	DNA methylation GrimAge acceleration || ||	TRUE	igd	NA	NA	NA	NA	NA	NA	NA	0.0171	8.66e-07	periodontitis	TRUE	reported	8Qdg51	textfile	2	TRUE
rs138868497	T	C	T	C	1.6387	0.0293	0.9897	FALSE	FALSE	FALSE	ebi-a-GCST90014288	11	86508546	0.2169	34467	0.8926	DNA methylation GrimAge acceleration || id:ebi-a-GCST90014288	DNA methylation GrimAge acceleration	DNA methylation GrimAge acceleration || ||	TRUE	igd	NA	NA	NA	NA	NA	NA	NA	0.3324	8.2e-07	periodontitis	TRUE	reported	8Qdg51	textfile	2	TRUE
rs151226594	T	G	T	G	-0.3671	-0.0071	0.9795	FALSE	FALSE	FALSE	ebi-a-GCST90014288	11	64256137	0.1378	34467	0.9592	DNA methylation GrimAge acceleration || id:ebi-a-GCST90014288	DNA methylation GrimAge acceleration	DNA methylation GrimAge acceleration || ||	TRUE	igd	NA	NA	NA	NA	NA	NA	NA	0.0768	1.75e-06	periodontitis	TRUE	reported	8Qdg51	textfile	2	TRUE
rs2921075	C	G	C	G	0.0916	0.0492	0.6712	FALSE	TRUE	TRUE	ebi-a-GCST90014288	8	8305889	0.033	34467	0.1357	DNA methylation GrimAge acceleration || id:ebi-a-GCST90014288	DNA methylation GrimAge acceleration	DNA methylation GrimAge acceleration || ||	TRUE	igd	NA	NA	NA	NA	NA	NA	NA	0.0183	5.44e-07	periodontitis	TRUE	reported	8Qdg51	textfile	2	FALSE
rs4811024	C	G	C	G	-0.1337	0.0359	0.1014	FALSE	TRUE	TRUE	ebi-a-GCST90014288	20	48909496	0.055	34467	0.5146	DNA methylation GrimAge acceleration || id:ebi-a-GCST90014288	DNA methylation GrimAge acceleration	DNA methylation GrimAge acceleration || ||	TRUE	igd	NA	NA	NA	NA	NA	NA	NA	0.0292	4.62e-06	periodontitis	TRUE	reported	8Qdg51	textfile	2	FALSE
rs73155039	A	G	A	G	0.8316	-0.1847	0.9859	FALSE	FALSE	FALSE	ebi-a-GCST90014288	7	136207654	0.1971	34467	0.3485	DNA methylation GrimAge acceleration || id:ebi-a-GCST90014288	DNA methylation GrimAge acceleration	DNA methylation GrimAge acceleration || ||	TRUE	igd	NA	NA	NA	NA	NA	NA	NA	0.1757	2.22e-06	periodontitis	TRUE	reported	8Qdg51	textfile	2	TRUE
rs76734229	A	G	A	G	-0.1761	-0.0062	0.0894	FALSE	FALSE	FALSE	ebi-a-GCST90014288	18	10854213	0.0579	34467	0.915	DNA methylation GrimAge acceleration || id:ebi-a-GCST90014288	DNA methylation GrimAge acceleration	DNA methylation GrimAge acceleration || ||	TRUE	igd	NA	NA	NA	NA	NA	NA	NA	0.037	1.94e-06	periodontitis	TRUE	reported	8Qdg51	textfile	2	TRUE
rs9954920	T	C	T	C	0.0769	0.0226	0.3814	FALSE	FALSE	FALSE	ebi-a-GCST90014288	18	49752432	0.0319	34467	0.4794	DNA methylation GrimAge acceleration || id:ebi-a-GCST90014288	DNA methylation GrimAge acceleration	DNA methylation GrimAge acceleration || ||	TRUE	igd	NA	NA	NA	NA	NA	NA	NA	0.0163	2.37e-06	periodontitis	TRUE	reported	8Qdg51	textfile	2	TRUE
rs10048146	G	A	G	A	0.00722026	0.0097	0.1879	FALSE	FALSE	FALSE	ebi-a-GCST90014289	16	86710660	0.039	34449	0.8036	DNA methylation Hannum age acceleration || id:ebi-a-GCST90014289	DNA methylation Hannum age acceleration	DNA methylation Hannum age acceleration || ||	TRUE	igd	NA	NA	NA	NA	NA	NA	NA	0.000988695	2.8e-13	dentures	TRUE	reported	FbGoYQ	textfile	2	TRUE
rs10772314	A	T	A	T	-0.00419883	0.0087	0.393	FALSE	TRUE	TRUE	ebi-a-GCST90014289	12	10704350	0.0305	34449	0.774901	DNA methylation Hannum age acceleration || id:ebi-a-GCST90014289	DNA methylation Hannum age acceleration	DNA methylation Hannum age acceleration || ||	TRUE	igd	NA	NA	NA	NA	NA	NA	NA	0.000797699	1.4e-07	dentures	TRUE	reported	FbGoYQ	textfile	2	FALSE
rs10811723	G	A	G	A	0.00562263	0.0003	0.7087	FALSE	FALSE	FALSE	ebi-a-GCST90014289	9	22542285	0.0334	34449	0.9928	DNA methylation Hannum age acceleration || id:ebi-a-GCST90014289	DNA methylation Hannum age acceleration	DNA methylation Hannum age acceleration || ||	TRUE	igd	NA	NA	NA	NA	NA	NA	NA	0.000858611	5.8e-11	dentures	TRUE	reported	FbGoYQ	textfile	2	TRUE
rs1083479	C	T	C	T	-0.00384782	0.0416	0.5899	FALSE	FALSE	FALSE	ebi-a-GCST90014289	2	147941762	0.0302	34449	0.1681	DNA methylation Hannum age acceleration || id:ebi-a-GCST90014289	DNA methylation Hannum age acceleration	DNA methylation Hannum age acceleration || ||	TRUE	igd	NA	NA	NA	NA	NA	NA	NA	0.000790214	1.1e-06	dentures	TRUE	reported	FbGoYQ	textfile	2	TRUE
rs10869805	G	A	G	A	0.00701639	-0.0089	0.1706	FALSE	FALSE	FALSE	ebi-a-GCST90014289	9	79340206	0.041	34449	0.8276	DNA methylation Hannum age acceleration || id:ebi-a-GCST90014289	DNA methylation Hannum age acceleration	DNA methylation Hannum age acceleration || ||	TRUE	igd	NA	NA	NA	NA	NA	NA	NA	0.00105274	2.6e-11	dentures	TRUE	reported	FbGoYQ	textfile	2	TRUE
rs10880627	T	C	T	C	-0.00399501	-0.0592	0.4844	FALSE	FALSE	FALSE	ebi-a-GCST90014289	12	44599081	0.0313	34449	0.0589603	DNA methylation Hannum age acceleration || id:ebi-a-GCST90014289	DNA methylation Hannum age acceleration	DNA methylation Hannum age acceleration || ||	TRUE	igd	NA	NA	NA	NA	NA	NA	NA	0.000785998	3.7e-07	dentures	TRUE	reported	FbGoYQ	textfile	2	TRUE
rs10883553	A	C	A	C	-0.00497581	-0.0579	0.4438	FALSE	FALSE	FALSE	ebi-a-GCST90014289	10	102635475	0.0309	34449	0.0607799	DNA methylation Hannum age acceleration || id:ebi-a-GCST90014289	DNA methylation Hannum age acceleration	DNA methylation Hannum age acceleration || ||	TRUE	igd	NA	NA	NA	NA	NA	NA	NA	0.000780159	1.8e-10	dentures	TRUE	reported	FbGoYQ	textfile	2	TRUE
rs10912857	G	A	G	A	-0.00462874	-0.0071	0.2423	FALSE	FALSE	FALSE	ebi-a-GCST90014289	1	174928902	0.0346	34449	0.8379	DNA methylation Hannum age acceleration || id:ebi-a-GCST90014289	DNA methylation Hannum age acceleration	DNA methylation Hannum age acceleration || ||	TRUE	igd	NA	NA	NA	NA	NA	NA	NA	0.000898471	2.6e-07	dentures	TRUE	reported	FbGoYQ	textfile	2	TRUE
rs10956340	C	A	C	A	-0.00452627	-0.0514	0.5795	FALSE	FALSE	FALSE	ebi-a-GCST90014289	8	127891479	0.0308	34449	0.0950495	DNA methylation Hannum age acceleration || id:ebi-a-GCST90014289	DNA methylation Hannum age acceleration	DNA methylation Hannum age acceleration || ||	TRUE	igd	NA	NA	NA	NA	NA	NA	NA	0.00078468	8e-09	dentures	TRUE	reported	FbGoYQ	textfile	2	TRUE
rs10987006	G	C	G	C	0.00581341	0.006	0.6415	FALSE	TRUE	TRUE	ebi-a-GCST90014289	9	128651539	0.0318	34449	0.8503	DNA methylation Hannum age acceleration || id:ebi-a-GCST90014289	DNA methylation Hannum age acceleration	DNA methylation Hannum age acceleration || ||	TRUE	igd	NA	NA	NA	NA	NA	NA	NA	0.000809826	7e-13	dentures	TRUE	reported	FbGoYQ	textfile	2	FALSE
rs1108343	C	T	C	T	-0.00430661	-0.0082	0.6467	FALSE	FALSE	FALSE	ebi-a-GCST90014289	16	51211595	0.0325	34449	0.8011	DNA methylation Hannum age acceleration || id:ebi-a-GCST90014289	DNA methylation Hannum age acceleration	DNA methylation Hannum age acceleration || ||	TRUE	igd	NA	NA	NA	NA	NA	NA	NA	0.000809829	1e-07	dentures	TRUE	reported	FbGoYQ	textfile	2	TRUE
rs111289033	G	A	G	A	0.0130826	-0.0096	0.032	FALSE	FALSE	FALSE	ebi-a-GCST90014289	3	193306987	0.097	34449	0.9213	DNA methylation Hannum age acceleration || id:ebi-a-GCST90014289	DNA methylation Hannum age acceleration	DNA methylation Hannum age acceleration || ||	TRUE	igd	NA	NA	NA	NA	NA	NA	NA	0.00226024	7.1e-09	dentures	TRUE	reported	FbGoYQ	textfile	2	TRUE
rs1122171	T	C	T	C	0.0116192	0.0482	0.5991	FALSE	FALSE	FALSE	ebi-a-GCST90014289	5	134509987	0.0308	34449	0.117	DNA methylation Hannum age acceleration || id:ebi-a-GCST90014289	DNA methylation Hannum age acceleration	DNA methylation Hannum age acceleration || ||	TRUE	igd	NA	NA	NA	NA	NA	NA	NA	0.000790076	5.9e-49	dentures	TRUE	reported	FbGoYQ	textfile	2	TRUE
rs11235556	A	G	A	G	-0.00389809	0.0317	0.5319	FALSE	FALSE	FALSE	ebi-a-GCST90014289	11	72356021	0.0299	34449	0.2878	DNA methylation Hannum age acceleration || id:ebi-a-GCST90014289	DNA methylation Hannum age acceleration	DNA methylation Hannum age acceleration || ||	TRUE	igd	NA	NA	NA	NA	NA	NA	NA	0.000778905	5.6e-07	dentures	TRUE	reported	FbGoYQ	textfile	2	TRUE
rs115880342	G	A	G	A	-0.00941837	0.0306	0.039	FALSE	FALSE	FALSE	ebi-a-GCST90014289	4	1365635	0.0876	34449	0.7267	DNA methylation Hannum age acceleration || id:ebi-a-GCST90014289	DNA methylation Hannum age acceleration	DNA methylation Hannum age acceleration || ||	TRUE	igd	NA	NA	NA	NA	NA	NA	NA	0.00196738	1.7e-06	dentures	TRUE	reported	FbGoYQ	textfile	2	TRUE
rs115926813	A	G	A	G	-0.0102259	0.0048	0.0405	FALSE	FALSE	FALSE	ebi-a-GCST90014289	5	131790662	0.0862	34449	0.9559	DNA methylation Hannum age acceleration || id:ebi-a-GCST90014289	DNA methylation Hannum age acceleration	DNA methylation Hannum age acceleration || ||	TRUE	igd	NA	NA	NA	NA	NA	NA	NA	0.00202153	4.2e-07	dentures	TRUE	reported	FbGoYQ	textfile	2	TRUE
rs11628890	A	G	A	G	0.00401358	-0.0331	0.6453	FALSE	FALSE	FALSE	ebi-a-GCST90014289	14	68782300	0.0315	34449	0.293	DNA methylation Hannum age acceleration || id:ebi-a-GCST90014289	DNA methylation Hannum age acceleration	DNA methylation Hannum age acceleration || ||	TRUE	igd	NA	NA	NA	NA	NA	NA	NA	0.000810329	7.3e-07	dentures	TRUE	reported	FbGoYQ	textfile	2	TRUE
rs11658746	C	T	C	T	-0.00441977	0.0241	0.3664	FALSE	FALSE	FALSE	ebi-a-GCST90014289	17	79356598	0.0361	34449	0.5051	DNA methylation Hannum age acceleration || id:ebi-a-GCST90014289	DNA methylation Hannum age acceleration	DNA methylation Hannum age acceleration || ||	TRUE	igd	NA	NA	NA	NA	NA	NA	NA	0.000804342	3.9e-08	dentures	TRUE	reported	FbGoYQ	textfile	2	TRUE
rs11668776	A	G	A	G	-0.00386889	0.0176	0.6813	FALSE	FALSE	FALSE	ebi-a-GCST90014289	19	12690011	0.032	34449	0.5819	DNA methylation Hannum age acceleration || id:ebi-a-GCST90014289	DNA methylation Hannum age acceleration	DNA methylation Hannum age acceleration || ||	TRUE	igd	NA	NA	NA	NA	NA	NA	NA	0.000833877	3.5e-06	dentures	TRUE	reported	FbGoYQ	textfile	2	TRUE
rs11676272	G	A	G	A	0.00411461	0.0268	0.483	FALSE	FALSE	FALSE	ebi-a-GCST90014289	2	25141538	0.0287	34449	0.3508	DNA methylation Hannum age acceleration || id:ebi-a-GCST90014289	DNA methylation Hannum age acceleration	DNA methylation Hannum age acceleration || ||	TRUE	igd	NA	NA	NA	NA	NA	NA	NA	0.000773801	1.1e-07	dentures	TRUE	reported	FbGoYQ	textfile	2	TRUE
rs11745103	C	T	C	T	0.00451717	0.0038	0.4651	FALSE	FALSE	FALSE	ebi-a-GCST90014289	5	26927356	0.0303	34449	0.8999	DNA methylation Hannum age acceleration || id:ebi-a-GCST90014289	DNA methylation Hannum age acceleration	DNA methylation Hannum age acceleration || ||	TRUE	igd	NA	NA	NA	NA	NA	NA	NA	0.000782947	8e-09	dentures	TRUE	reported	FbGoYQ	textfile	2	TRUE
rs117674901	G	C	G	C	-0.0116447	0.0169	0.0265	FALSE	TRUE	TRUE	ebi-a-GCST90014289	16	77224636	0.1112	34449	0.8794	DNA methylation Hannum age acceleration || id:ebi-a-GCST90014289	DNA methylation Hannum age acceleration	DNA methylation Hannum age acceleration || ||	TRUE	igd	NA	NA	NA	NA	NA	NA	NA	0.0025102	3.5e-06	dentures	TRUE	reported	FbGoYQ	textfile	2	FALSE
rs117737827	T	C	T	C	0.00638594	-0.0042	0.163	FALSE	FALSE	FALSE	ebi-a-GCST90014289	15	63804248	0.0406	34449	0.9175	DNA methylation Hannum age acceleration || id:ebi-a-GCST90014289	DNA methylation Hannum age acceleration	DNA methylation Hannum age acceleration || ||	TRUE	igd	NA	NA	NA	NA	NA	NA	NA	0.00106958	2.4e-09	dentures	TRUE	reported	FbGoYQ	textfile	2	TRUE
rs118164185	A	G	A	G	0.0103384	-0.1528	0.037	FALSE	FALSE	FALSE	ebi-a-GCST90014289	14	47032766	0.0955	34449	0.1097	DNA methylation Hannum age acceleration || id:ebi-a-GCST90014289	DNA methylation Hannum age acceleration	DNA methylation Hannum age acceleration || ||	TRUE	igd	NA	NA	NA	NA	NA	NA	NA	0.00218785	2.3e-06	dentures	TRUE	reported	FbGoYQ	textfile	2	TRUE
rs11984403	T	C	T	C	-0.00503371	-0.0515	0.1822	FALSE	FALSE	FALSE	ebi-a-GCST90014289	7	67945971	0.0394	34449	0.1913	DNA methylation Hannum age acceleration || id:ebi-a-GCST90014289	DNA methylation Hannum age acceleration	DNA methylation Hannum age acceleration || ||	TRUE	igd	NA	NA	NA	NA	NA	NA	NA	0.00100508	5.5e-07	dentures	TRUE	reported	FbGoYQ	textfile	2	TRUE
rs12061998	T	A	T	A	0.00470186	0.001	0.2718	FALSE	TRUE	TRUE	ebi-a-GCST90014289	1	234714414	0.0342	34449	0.977	DNA methylation Hannum age acceleration || id:ebi-a-GCST90014289	DNA methylation Hannum age acceleration	DNA methylation Hannum age acceleration || ||	TRUE	igd	NA	NA	NA	NA	NA	NA	NA	0.000873549	7.3e-08	dentures	TRUE	reported	FbGoYQ	textfile	2	FALSE
rs121908120	A	T	A	T	-0.0217106	0.0119	0.0256	FALSE	TRUE	TRUE	ebi-a-GCST90014289	2	219755011	0.1209	34449	0.9216	DNA methylation Hannum age acceleration || id:ebi-a-GCST90014289	DNA methylation Hannum age acceleration	DNA methylation Hannum age acceleration || ||	TRUE	igd	NA	NA	NA	NA	NA	NA	NA	0.00241541	2.5e-19	dentures	TRUE	reported	FbGoYQ	textfile	2	FALSE
rs12449524	A	C	A	C	0.00436239	0.0075	0.2756	FALSE	FALSE	FALSE	ebi-a-GCST90014289	17	17596461	0.0339	34449	0.8241	DNA methylation Hannum age acceleration || id:ebi-a-GCST90014289	DNA methylation Hannum age acceleration	DNA methylation Hannum age acceleration || ||	TRUE	igd	NA	NA	NA	NA	NA	NA	NA	0.000875716	6.3e-07	dentures	TRUE	reported	FbGoYQ	textfile	2	TRUE
rs13035874	A	G	A	G	0.00416859	0.0578	0.3377	FALSE	FALSE	FALSE	ebi-a-GCST90014289	2	201109553	0.0315	34449	0.0660404	DNA methylation Hannum age acceleration || id:ebi-a-GCST90014289	DNA methylation Hannum age acceleration	DNA methylation Hannum age acceleration || ||	TRUE	igd	NA	NA	NA	NA	NA	NA	NA	0.000815013	3.1e-07	dentures	TRUE	reported	FbGoYQ	textfile	2	TRUE
rs13113372	A	G	A	G	-0.00527382	0.0146	0.1521	FALSE	FALSE	FALSE	ebi-a-GCST90014289	4	182290436	0.0428	34449	0.732501	DNA methylation Hannum age acceleration || id:ebi-a-GCST90014289	DNA methylation Hannum age acceleration	DNA methylation Hannum age acceleration || ||	TRUE	igd	NA	NA	NA	NA	NA	NA	NA	0.00111046	2e-06	dentures	TRUE	reported	FbGoYQ	textfile	2	TRUE
rs1342614	C	G	C	G	-0.004638	-0.0259	0.7832	FALSE	TRUE	TRUE	ebi-a-GCST90014289	6	51302464	0.0367	34449	0.4794	DNA methylation Hannum age acceleration || id:ebi-a-GCST90014289	DNA methylation Hannum age acceleration	DNA methylation Hannum age acceleration || ||	TRUE	igd	NA	NA	NA	NA	NA	NA	NA	0.00093275	6.6e-07	dentures	TRUE	reported	FbGoYQ	textfile	2	FALSE
rs1352724	A	C	A	C	-0.00528193	-0.043	0.2058	FALSE	FALSE	FALSE	ebi-a-GCST90014289	5	107083487	0.0379	34449	0.256	DNA methylation Hannum age acceleration || id:ebi-a-GCST90014289	DNA methylation Hannum age acceleration	DNA methylation Hannum age acceleration || ||	TRUE	igd	NA	NA	NA	NA	NA	NA	NA	0.000933906	1.6e-08	dentures	TRUE	reported	FbGoYQ	textfile	2	TRUE
rs139226952	G	T	G	T	0.00420275	0.0219	0.3236	FALSE	FALSE	FALSE	ebi-a-GCST90014289	15	97959928	0.032	34449	0.4939	DNA methylation Hannum age acceleration || id:ebi-a-GCST90014289	DNA methylation Hannum age acceleration	DNA methylation Hannum age acceleration || ||	TRUE	igd	NA	NA	NA	NA	NA	NA	NA	0.000830508	4.2e-07	dentures	TRUE	reported	FbGoYQ	textfile	2	TRUE
rs1411182	T	A	T	A	0.00363107	0.0131	0.4543	FALSE	TRUE	TRUE	ebi-a-GCST90014289	8	132016965	0.0302	34449	0.6656	DNA methylation Hannum age acceleration || id:ebi-a-GCST90014289	DNA methylation Hannum age acceleration	DNA methylation Hannum age acceleration || ||	TRUE	igd	NA	NA	NA	NA	NA	NA	NA	0.000779806	3.2e-06	dentures	TRUE	reported	FbGoYQ	textfile	2	FALSE
rs1429414	A	G	A	G	0.00409743	-0.0056	0.3668	FALSE	FALSE	FALSE	ebi-a-GCST90014289	2	198162430	0.0311	34449	0.8566	DNA methylation Hannum age acceleration || id:ebi-a-GCST90014289	DNA methylation Hannum age acceleration	DNA methylation Hannum age acceleration || ||	TRUE	igd	NA	NA	NA	NA	NA	NA	NA	0.000802952	3.3e-07	dentures	TRUE	reported	FbGoYQ	textfile	2	TRUE
rs143623567	G	A	G	A	-0.00783292	-0.0014	0.0612	FALSE	FALSE	FALSE	ebi-a-GCST90014289	4	71239123	0.0632	34449	0.9829	DNA methylation Hannum age acceleration || id:ebi-a-GCST90014289	DNA methylation Hannum age acceleration	DNA methylation Hannum age acceleration || ||	TRUE	igd	NA	NA	NA	NA	NA	NA	NA	0.00165139	2.1e-06	dentures	TRUE	reported	FbGoYQ	textfile	2	TRUE
rs1458595	G	A	G	A	0.00572748	-0.0043	0.1388	FALSE	FALSE	FALSE	ebi-a-GCST90014289	1	234282895	0.0428	34449	0.9196	DNA methylation Hannum age acceleration || id:ebi-a-GCST90014289	DNA methylation Hannum age acceleration	DNA methylation Hannum age acceleration || ||	TRUE	igd	NA	NA	NA	NA	NA	NA	NA	0.00110374	2.1e-07	dentures	TRUE	reported	FbGoYQ	textfile	2	TRUE
rs1482698	C	G	C	G	0.00514968	0.0075	0.3806	FALSE	TRUE	TRUE	ebi-a-GCST90014289	5	44539453	0.031	34449	0.8089	DNA methylation Hannum age acceleration || id:ebi-a-GCST90014289	DNA methylation Hannum age acceleration	DNA methylation Hannum age acceleration || ||	TRUE	igd	NA	NA	NA	NA	NA	NA	NA	0.000802266	1.4e-10	dentures	TRUE	reported	FbGoYQ	textfile	2	FALSE
rs1542652	G	A	G	A	-0.00722562	-0.0318	0.9268	FALSE	FALSE	FALSE	ebi-a-GCST90014289	8	65088503	0.0584	34449	0.5863	DNA methylation Hannum age acceleration || id:ebi-a-GCST90014289	DNA methylation Hannum age acceleration	DNA methylation Hannum age acceleration || ||	TRUE	igd	NA	NA	NA	NA	NA	NA	NA	0.00144712	5.9e-07	dentures	TRUE	reported	FbGoYQ	textfile	2	TRUE
rs1569599	T	C	T	C	-0.00491641	0.0062	0.2783	FALSE	FALSE	FALSE	ebi-a-GCST90014289	20	7659347	0.0337	34449	0.8535	DNA methylation Hannum age acceleration || id:ebi-a-GCST90014289	DNA methylation Hannum age acceleration	DNA methylation Hannum age acceleration || ||	TRUE	igd	NA	NA	NA	NA	NA	NA	NA	0.000861534	1.2e-08	dentures	TRUE	reported	FbGoYQ	textfile	2	TRUE
rs1654552	A	C	A	C	-0.00372563	0.01	0.4653	FALSE	FALSE	FALSE	ebi-a-GCST90014289	19	51412666	0.0311	34449	0.7473	DNA methylation Hannum age acceleration || id:ebi-a-GCST90014289	DNA methylation Hannum age acceleration	DNA methylation Hannum age acceleration || ||	TRUE	igd	NA	NA	NA	NA	NA	NA	NA	0.000776392	1.6e-06	dentures	TRUE	reported	FbGoYQ	textfile	2	TRUE
rs17069578	G	A	G	A	0.00521827	-0.0201	0.1722	FALSE	FALSE	FALSE	ebi-a-GCST90014289	5	167435994	0.04	34449	0.6153	DNA methylation Hannum age acceleration || id:ebi-a-GCST90014289	DNA methylation Hannum age acceleration	DNA methylation Hannum age acceleration || ||	TRUE	igd	NA	NA	NA	NA	NA	NA	NA	0.00104383	5.8e-07	dentures	TRUE	reported	FbGoYQ	textfile	2	TRUE
rs17170141	A	T	A	T	-0.00444544	-0.0295	0.2088	FALSE	TRUE	TRUE	ebi-a-GCST90014289	7	146243485	0.037	34449	0.4263	DNA methylation Hannum age acceleration || id:ebi-a-GCST90014289	DNA methylation Hannum age acceleration	DNA methylation Hannum age acceleration || ||	TRUE	igd	NA	NA	NA	NA	NA	NA	NA	0.000967586	4.3e-06	dentures	TRUE	reported	FbGoYQ	textfile	2	FALSE
rs172745	G	T	G	T	0.00378806	0.0315	0.5424	FALSE	FALSE	FALSE	ebi-a-GCST90014289	2	76221196	0.03	34449	0.2933	DNA methylation Hannum age acceleration || id:ebi-a-GCST90014289	DNA methylation Hannum age acceleration	DNA methylation Hannum age acceleration || ||	TRUE	igd	NA	NA	NA	NA	NA	NA	NA	0.000781615	1.3e-06	dentures	TRUE	reported	FbGoYQ	textfile	2	TRUE
rs1730966	C	T	C	T	0.00572452	0.0411	0.1586	FALSE	FALSE	FALSE	ebi-a-GCST90014289	16	8763715	0.0423	34449	0.3308	DNA methylation Hannum age acceleration || id:ebi-a-GCST90014289	DNA methylation Hannum age acceleration	DNA methylation Hannum age acceleration || ||	TRUE	igd	NA	NA	NA	NA	NA	NA	NA	0.00105313	5.5e-08	dentures	TRUE	reported	FbGoYQ	textfile	2	TRUE
rs17413120	T	C	T	C	-0.00604364	-0.0507	0.1045	FALSE	FALSE	FALSE	ebi-a-GCST90014289	9	37517457	0.0499	34449	0.309	DNA methylation Hannum age acceleration || id:ebi-a-GCST90014289	DNA methylation Hannum age acceleration	DNA methylation Hannum age acceleration || ||	TRUE	igd	NA	NA	NA	NA	NA	NA	NA	0.00129764	3.2e-06	dentures	TRUE	reported	FbGoYQ	textfile	2	TRUE
rs17744041	C	A	C	A	-0.0057196	-0.017	0.1054	FALSE	FALSE	FALSE	ebi-a-GCST90014289	3	7989017	0.0485	34449	0.726501	DNA methylation Hannum age acceleration || id:ebi-a-GCST90014289	DNA methylation Hannum age acceleration	DNA methylation Hannum age acceleration || ||	TRUE	igd	NA	NA	NA	NA	NA	NA	NA	0.00121975	2.7e-06	dentures	TRUE	reported	FbGoYQ	textfile	2	TRUE
rs1847583	G	T	G	T	0.0133117	0.143	0.0242	FALSE	FALSE	FALSE	ebi-a-GCST90014289	11	91200329	0.1142	34449	0.2107	DNA methylation Hannum age acceleration || id:ebi-a-GCST90014289	DNA methylation Hannum age acceleration	DNA methylation Hannum age acceleration || ||	TRUE	igd	NA	NA	NA	NA	NA	NA	NA	0.00250068	1e-07	dentures	TRUE	reported	FbGoYQ	textfile	2	TRUE
rs1891025	A	C	A	C	-0.00388654	-0.0156	0.3201	FALSE	FALSE	FALSE	ebi-a-GCST90014289	9	110166861	0.0333	34449	0.639501	DNA methylation Hannum age acceleration || id:ebi-a-GCST90014289	DNA methylation Hannum age acceleration	DNA methylation Hannum age acceleration || ||	TRUE	igd	NA	NA	NA	NA	NA	NA	NA	0.00084015	3.7e-06	dentures	TRUE	reported	FbGoYQ	textfile	2	TRUE
rs2024125	A	G	A	G	0.00410371	0.017	0.4907	FALSE	FALSE	FALSE	ebi-a-GCST90014289	7	43158477	0.0315	34449	0.588901	DNA methylation Hannum age acceleration || id:ebi-a-GCST90014289	DNA methylation Hannum age acceleration	DNA methylation Hannum age acceleration || ||	TRUE	igd	NA	NA	NA	NA	NA	NA	NA	0.000776565	1.3e-07	dentures	TRUE	reported	FbGoYQ	textfile	2	TRUE
rs2046850	T	C	T	C	-0.00496785	0.0365	0.2032	FALSE	FALSE	FALSE	ebi-a-GCST90014289	1	210304319	0.0357	34449	0.3067	DNA methylation Hannum age acceleration || id:ebi-a-GCST90014289	DNA methylation Hannum age acceleration	DNA methylation Hannum age acceleration || ||	TRUE	igd	NA	NA	NA	NA	NA	NA	NA	0.000983806	4.4e-07	dentures	TRUE	reported	FbGoYQ	textfile	2	TRUE
rs2070902	T	C	T	C	0.00450669	-0.0208	0.2634	FALSE	FALSE	FALSE	ebi-a-GCST90014289	1	161187665	0.0337	34449	0.5361	DNA methylation Hannum age acceleration || id:ebi-a-GCST90014289	DNA methylation Hannum age acceleration	DNA methylation Hannum age acceleration || ||	TRUE	igd	NA	NA	NA	NA	NA	NA	NA	0.000888183	3.9e-07	dentures	TRUE	reported	FbGoYQ	textfile	2	TRUE
rs2075833	C	T	C	T	-0.00405285	0.0089	0.3846	FALSE	FALSE	FALSE	ebi-a-GCST90014289	15	90016491	0.0312	34449	0.7757	DNA methylation Hannum age acceleration || id:ebi-a-GCST90014289	DNA methylation Hannum age acceleration	DNA methylation Hannum age acceleration || ||	TRUE	igd	NA	NA	NA	NA	NA	NA	NA	0.000799465	4e-07	dentures	TRUE	reported	FbGoYQ	textfile	2	TRUE
rs2084131	G	A	G	A	0.00395555	-0.043	0.6169	FALSE	FALSE	FALSE	ebi-a-GCST90014289	5	60850522	0.031	34449	0.1654	DNA methylation Hannum age acceleration || id:ebi-a-GCST90014289	DNA methylation Hannum age acceleration	DNA methylation Hannum age acceleration || ||	TRUE	igd	NA	NA	NA	NA	NA	NA	NA	0.000809593	1e-06	dentures	TRUE	reported	FbGoYQ	textfile	2	TRUE
rs2115920	A	G	A	G	-0.00372395	0.0073	0.4436	FALSE	FALSE	FALSE	ebi-a-GCST90014289	18	58251081	0.0306	34449	0.812	DNA methylation Hannum age acceleration || id:ebi-a-GCST90014289	DNA methylation Hannum age acceleration	DNA methylation Hannum age acceleration || ||	TRUE	igd	NA	NA	NA	NA	NA	NA	NA	0.000784532	2.1e-06	dentures	TRUE	reported	FbGoYQ	textfile	2	TRUE
rs2238651	T	C	T	C	0.00442634	-0.0352	0.2461	FALSE	FALSE	FALSE	ebi-a-GCST90014289	19	18718846	0.0353	34449	0.318	DNA methylation Hannum age acceleration || id:ebi-a-GCST90014289	DNA methylation Hannum age acceleration	DNA methylation Hannum age acceleration || ||	TRUE	igd	NA	NA	NA	NA	NA	NA	NA	0.000912662	1.2e-06	dentures	TRUE	reported	FbGoYQ	textfile	2	TRUE
rs2241527	A	G	A	G	0.00404887	0.0418	0.3954	FALSE	FALSE	FALSE	ebi-a-GCST90014289	2	219537224	0.0306	34449	0.1718	DNA methylation Hannum age acceleration || id:ebi-a-GCST90014289	DNA methylation Hannum age acceleration	DNA methylation Hannum age acceleration || ||	TRUE	igd	NA	NA	NA	NA	NA	NA	NA	0.000793251	3.3e-07	dentures	TRUE	reported	FbGoYQ	textfile	2	TRUE
rs2349034	A	T	A	T	0.00441875	0.0132	0.5304	FALSE	TRUE	TRUE	ebi-a-GCST90014289	5	137021606	0.0304	34449	0.6635	DNA methylation Hannum age acceleration || id:ebi-a-GCST90014289	DNA methylation Hannum age acceleration	DNA methylation Hannum age acceleration || ||	TRUE	igd	NA	NA	NA	NA	NA	NA	NA	0.000777416	1.3e-08	dentures	TRUE	reported	FbGoYQ	textfile	2	FALSE
rs2369925	A	G	A	G	-0.0040941	-0.017	0.6779	FALSE	FALSE	FALSE	ebi-a-GCST90014289	8	80503857	0.0326	34449	0.6026	DNA methylation Hannum age acceleration || id:ebi-a-GCST90014289	DNA methylation Hannum age acceleration	DNA methylation Hannum age acceleration || ||	TRUE	igd	NA	NA	NA	NA	NA	NA	NA	0.000833384	9e-07	dentures	TRUE	reported	FbGoYQ	textfile	2	TRUE
rs2421616	G	A	G	A	-0.00428359	-0.0186	0.4199	FALSE	FALSE	FALSE	ebi-a-GCST90014289	10	93363288	0.031	34449	0.5482	DNA methylation Hannum age acceleration || id:ebi-a-GCST90014289	DNA methylation Hannum age acceleration	DNA methylation Hannum age acceleration || ||	TRUE	igd	NA	NA	NA	NA	NA	NA	NA	0.000791548	6.2e-08	dentures	TRUE	reported	FbGoYQ	textfile	2	TRUE
rs2468964	G	T	G	T	-0.00366518	-0.0499	0.6008	FALSE	FALSE	FALSE	ebi-a-GCST90014289	8	38333062	0.0311	34449	0.1084	DNA methylation Hannum age acceleration || id:ebi-a-GCST90014289	DNA methylation Hannum age acceleration	DNA methylation Hannum age acceleration || ||	TRUE	igd	NA	NA	NA	NA	NA	NA	NA	0.000790332	3.5e-06	dentures	TRUE	reported	FbGoYQ	textfile	2	TRUE
rs2618617	A	G	A	G	-0.00432469	-0.0666	0.2693	FALSE	FALSE	FALSE	ebi-a-GCST90014289	20	17793412	0.0332	34449	0.04492	DNA methylation Hannum age acceleration || id:ebi-a-GCST90014289	DNA methylation Hannum age acceleration	DNA methylation Hannum age acceleration || ||	TRUE	igd	NA	NA	NA	NA	NA	NA	NA	0.000866641	6e-07	dentures	TRUE	reported	FbGoYQ	textfile	2	TRUE
rs263771	A	C	A	C	0.0045079	-0.0236	0.2295	FALSE	FALSE	FALSE	ebi-a-GCST90014289	2	185921692	0.0353	34449	0.504001	DNA methylation Hannum age acceleration || id:ebi-a-GCST90014289	DNA methylation Hannum age acceleration	DNA methylation Hannum age acceleration || ||	TRUE	igd	NA	NA	NA	NA	NA	NA	NA	0.000920211	9.6e-07	dentures	TRUE	reported	FbGoYQ	textfile	2	TRUE
rs2652452	C	A	C	A	0.00451617	0.0334	0.5469	FALSE	FALSE	FALSE	ebi-a-GCST90014289	2	155670203	0.0301	34449	0.2679	DNA methylation Hannum age acceleration || id:ebi-a-GCST90014289	DNA methylation Hannum age acceleration	DNA methylation Hannum age acceleration || ||	TRUE	igd	NA	NA	NA	NA	NA	NA	NA	0.000777003	6.2e-09	dentures	TRUE	reported	FbGoYQ	textfile	2	TRUE
rs28529403	C	T	C	T	-0.00425242	0.0197	0.3977	FALSE	FALSE	FALSE	ebi-a-GCST90014289	16	30134656	0.0314	34449	0.5292	DNA methylation Hannum age acceleration || id:ebi-a-GCST90014289	DNA methylation Hannum age acceleration	DNA methylation Hannum age acceleration || ||	TRUE	igd	NA	NA	NA	NA	NA	NA	NA	0.000792826	8.2e-08	dentures	TRUE	reported	FbGoYQ	textfile	2	TRUE
rs28708698	A	G	A	G	0.00413841	-0.0159	0.3478	FALSE	FALSE	FALSE	ebi-a-GCST90014289	14	80819698	0.0319	34449	0.618399	DNA methylation Hannum age acceleration || id:ebi-a-GCST90014289	DNA methylation Hannum age acceleration	DNA methylation Hannum age acceleration || ||	TRUE	igd	NA	NA	NA	NA	NA	NA	NA	0.000815483	3.9e-07	dentures	TRUE	reported	FbGoYQ	textfile	2	TRUE
rs2893871	G	A	G	A	0.00588784	0.0325	0.1503	FALSE	FALSE	FALSE	ebi-a-GCST90014289	10	62662781	0.0435	34449	0.455	DNA methylation Hannum age acceleration || id:ebi-a-GCST90014289	DNA methylation Hannum age acceleration	DNA methylation Hannum age acceleration || ||	TRUE	igd	NA	NA	NA	NA	NA	NA	NA	0.00108413	5.6e-08	dentures	TRUE	reported	FbGoYQ	textfile	2	TRUE
rs34559440	C	T	C	T	0.00542431	0.0016	0.3245	FALSE	FALSE	FALSE	ebi-a-GCST90014289	17	68399112	0.0319	34449	0.9603	DNA methylation Hannum age acceleration || id:ebi-a-GCST90014289	DNA methylation Hannum age acceleration	DNA methylation Hannum age acceleration || ||	TRUE	igd	NA	NA	NA	NA	NA	NA	NA	0.000838859	1e-10	dentures	TRUE	reported	FbGoYQ	textfile	2	TRUE
rs34579518	T	C	T	C	0.00888634	-0.1139	0.041	FALSE	FALSE	FALSE	ebi-a-GCST90014289	1	199755595	0.0759	34449	0.1334	DNA methylation Hannum age acceleration || id:ebi-a-GCST90014289	DNA methylation Hannum age acceleration	DNA methylation Hannum age acceleration || ||	TRUE	igd	NA	NA	NA	NA	NA	NA	NA	0.00190386	3e-06	dentures	TRUE	reported	FbGoYQ	textfile	2	TRUE
rs34677431	T	A	T	A	0.00421356	-0.0605	0.3001	FALSE	TRUE	TRUE	ebi-a-GCST90014289	14	65458925	0.0334	34449	0.0699407	DNA methylation Hannum age acceleration || id:ebi-a-GCST90014289	DNA methylation Hannum age acceleration	DNA methylation Hannum age acceleration || ||	TRUE	igd	NA	NA	NA	NA	NA	NA	NA	0.000848267	6.8e-07	dentures	TRUE	reported	FbGoYQ	textfile	2	FALSE
rs34733120	G	A	G	A	0.00581528	-0.0159	0.1421	FALSE	FALSE	FALSE	ebi-a-GCST90014289	11	102500783	0.044	34449	0.7179	DNA methylation Hannum age acceleration || id:ebi-a-GCST90014289	DNA methylation Hannum age acceleration	DNA methylation Hannum age acceleration || ||	TRUE	igd	NA	NA	NA	NA	NA	NA	NA	0.00113283	2.8e-07	dentures	TRUE	reported	FbGoYQ	textfile	2	TRUE
rs374100168	T	C	T	C	0.0149585	-0.2133	0.0201	FALSE	FALSE	FALSE	ebi-a-GCST90014289	8	36392647	0.145	34449	0.1413	DNA methylation Hannum age acceleration || id:ebi-a-GCST90014289	DNA methylation Hannum age acceleration	DNA methylation Hannum age acceleration || ||	TRUE	igd	NA	NA	NA	NA	NA	NA	NA	0.00310629	1.5e-06	dentures	TRUE	reported	FbGoYQ	textfile	2	TRUE
rs3820640	C	T	C	T	-0.00599111	0.0239	0.158	FALSE	FALSE	FALSE	ebi-a-GCST90014289	1	226868918	0.0405	34449	0.5541	DNA methylation Hannum age acceleration || id:ebi-a-GCST90014289	DNA methylation Hannum age acceleration	DNA methylation Hannum age acceleration || ||	TRUE	igd	NA	NA	NA	NA	NA	NA	NA	0.00106909	2.1e-08	dentures	TRUE	reported	FbGoYQ	textfile	2	TRUE
rs4284742	G	A	G	A	0.00538803	-0.0417	0.7578	FALSE	FALSE	FALSE	ebi-a-GCST90014289	19	52131733	0.037	34449	0.2595	DNA methylation Hannum age acceleration || id:ebi-a-GCST90014289	DNA methylation Hannum age acceleration	DNA methylation Hannum age acceleration || ||	TRUE	igd	NA	NA	NA	NA	NA	NA	NA	0.000930013	6.9e-09	dentures	TRUE	reported	FbGoYQ	textfile	2	TRUE
rs4445705	T	A	T	A	-0.00686624	-0.0319	0.887	FALSE	TRUE	TRUE	ebi-a-GCST90014289	12	86936207	0.0482	34449	0.5071	DNA methylation Hannum age acceleration || id:ebi-a-GCST90014289	DNA methylation Hannum age acceleration	DNA methylation Hannum age acceleration || ||	TRUE	igd	NA	NA	NA	NA	NA	NA	NA	0.00122381	2e-08	dentures	TRUE	reported	FbGoYQ	textfile	2	FALSE
rs4650282	A	C	A	C	-0.00605153	-0.04	0.1082	FALSE	FALSE	FALSE	ebi-a-GCST90014289	1	75173257	0.0484	34449	0.4082	DNA methylation Hannum age acceleration || id:ebi-a-GCST90014289	DNA methylation Hannum age acceleration	DNA methylation Hannum age acceleration || ||	TRUE	igd	NA	NA	NA	NA	NA	NA	NA	0.00126471	1.7e-06	dentures	TRUE	reported	FbGoYQ	textfile	2	TRUE
rs4667711	C	A	C	A	0.00448992	0.0054	0.7428	FALSE	FALSE	FALSE	ebi-a-GCST90014289	2	164769973	0.034	34449	0.8733	DNA methylation Hannum age acceleration || id:ebi-a-GCST90014289	DNA methylation Hannum age acceleration	DNA methylation Hannum age acceleration || ||	TRUE	igd	NA	NA	NA	NA	NA	NA	NA	0.000896072	5.4e-07	dentures	TRUE	reported	FbGoYQ	textfile	2	TRUE
rs4847401	G	C	G	C	-0.00418199	0.0065	0.6483	FALSE	TRUE	TRUE	ebi-a-GCST90014289	1	93628013	0.031	34449	0.8339	DNA methylation Hannum age acceleration || id:ebi-a-GCST90014289	DNA methylation Hannum age acceleration	DNA methylation Hannum age acceleration || ||	TRUE	igd	NA	NA	NA	NA	NA	NA	NA	0.000811398	2.5e-07	dentures	TRUE	reported	FbGoYQ	textfile	2	FALSE
rs4881129	G	A	G	A	0.00493258	0.0828	0.2307	FALSE	FALSE	FALSE	ebi-a-GCST90014289	10	3293719	0.0369	34449	0.0248302	DNA methylation Hannum age acceleration || id:ebi-a-GCST90014289	DNA methylation Hannum age acceleration	DNA methylation Hannum age acceleration || ||	TRUE	igd	NA	NA	NA	NA	NA	NA	NA	0.000917999	7.7e-08	dentures	TRUE	reported	FbGoYQ	textfile	2	TRUE
rs537414	A	G	A	G	-0.00375859	0.046	0.6488	FALSE	FALSE	FALSE	ebi-a-GCST90014289	9	73435315	0.0315	34449	0.1443	DNA methylation Hannum age acceleration || id:ebi-a-GCST90014289	DNA methylation Hannum age acceleration	DNA methylation Hannum age acceleration || ||	TRUE	igd	NA	NA	NA	NA	NA	NA	NA	0.000813771	3.9e-06	dentures	TRUE	reported	FbGoYQ	textfile	2	TRUE
rs55903108	A	G	A	G	0.00666143	0.0374	0.0971	FALSE	FALSE	FALSE	ebi-a-GCST90014289	10	86420607	0.0513	34449	0.4659	DNA methylation Hannum age acceleration || id:ebi-a-GCST90014289	DNA methylation Hannum age acceleration	DNA methylation Hannum age acceleration || ||	TRUE	igd	NA	NA	NA	NA	NA	NA	NA	0.00133802	6.4e-07	dentures	TRUE	reported	FbGoYQ	textfile	2	TRUE
rs56158918	A	G	A	G	0.0044661	-0.0415	0.2644	FALSE	FALSE	FALSE	ebi-a-GCST90014289	10	63768959	0.035	34449	0.2354	DNA methylation Hannum age acceleration || id:ebi-a-GCST90014289	DNA methylation Hannum age acceleration	DNA methylation Hannum age acceleration || ||	TRUE	igd	NA	NA	NA	NA	NA	NA	NA	0.000884878	4.5e-07	dentures	TRUE	reported	FbGoYQ	textfile	2	TRUE
rs6007032	G	C	G	C	0.00511288	0.0079	0.2475	FALSE	TRUE	TRUE	ebi-a-GCST90014289	22	45830784	0.0355	34449	0.8228	DNA methylation Hannum age acceleration || id:ebi-a-GCST90014289	DNA methylation Hannum age acceleration	DNA methylation Hannum age acceleration || ||	TRUE	igd	NA	NA	NA	NA	NA	NA	NA	0.00089817	1.3e-08	dentures	TRUE	reported	FbGoYQ	textfile	2	FALSE
rs61733476	G	A	G	A	-0.0180738	0.0232	0.0113	FALSE	FALSE	FALSE	ebi-a-GCST90014289	14	20585924	0.1945	34449	0.9051	DNA methylation Hannum age acceleration || id:ebi-a-GCST90014289	DNA methylation Hannum age acceleration	DNA methylation Hannum age acceleration || ||	TRUE	igd	NA	NA	NA	NA	NA	NA	NA	0.00387027	3e-06	dentures	TRUE	reported	FbGoYQ	textfile	2	TRUE
rs62106258	C	T	C	T	-0.0110854	0.0448	0.0479	FALSE	FALSE	FALSE	ebi-a-GCST90014289	2	417167	0.077	34449	0.560101	DNA methylation Hannum age acceleration || id:ebi-a-GCST90014289	DNA methylation Hannum age acceleration	DNA methylation Hannum age acceleration || ||	TRUE	igd	NA	NA	NA	NA	NA	NA	NA	0.00180247	7.7e-10	dentures	TRUE	reported	FbGoYQ	textfile	2	TRUE
rs62254667	G	A	G	A	0.0234407	0.1518	0.0096	FALSE	FALSE	FALSE	ebi-a-GCST90014289	3	78597788	0.2198	34449	0.4897	DNA methylation Hannum age acceleration || id:ebi-a-GCST90014289	DNA methylation Hannum age acceleration	DNA methylation Hannum age acceleration || ||	TRUE	igd	NA	NA	NA	NA	NA	NA	NA	0.00483876	1.3e-06	dentures	TRUE	reported	FbGoYQ	textfile	2	TRUE
rs62362384	A	T	A	T	0.00570691	-0.1129	0.1322	FALSE	TRUE	TRUE	ebi-a-GCST90014289	5	103691600	0.0439	34449	0.0101	DNA methylation Hannum age acceleration || id:ebi-a-GCST90014289	DNA methylation Hannum age acceleration	DNA methylation Hannum age acceleration || ||	TRUE	igd	NA	NA	NA	NA	NA	NA	NA	0.0011352	5e-07	dentures	TRUE	reported	FbGoYQ	textfile	2	FALSE
rs62393868	G	A	G	A	0.00451061	0.0157	0.2108	FALSE	FALSE	FALSE	ebi-a-GCST90014289	5	178175388	0.0371	34449	0.6716	DNA methylation Hannum age acceleration || id:ebi-a-GCST90014289	DNA methylation Hannum age acceleration	DNA methylation Hannum age acceleration || ||	TRUE	igd	NA	NA	NA	NA	NA	NA	NA	0.00097482	3.7e-06	dentures	TRUE	reported	FbGoYQ	textfile	2	TRUE
rs62474594	T	C	T	C	-0.00408769	0.0357	0.2515	FALSE	FALSE	FALSE	ebi-a-GCST90014289	7	122012143	0.0347	34449	0.3027	DNA methylation Hannum age acceleration || id:ebi-a-GCST90014289	DNA methylation Hannum age acceleration	DNA methylation Hannum age acceleration || ||	TRUE	igd	NA	NA	NA	NA	NA	NA	NA	0.000888456	4.2e-06	dentures	TRUE	reported	FbGoYQ	textfile	2	TRUE
rs6503796	C	T	C	T	0.00407723	0.0044	0.5601	FALSE	FALSE	FALSE	ebi-a-GCST90014289	17	45765249	0.03	34449	0.8836	DNA methylation Hannum age acceleration || id:ebi-a-GCST90014289	DNA methylation Hannum age acceleration	DNA methylation Hannum age acceleration || ||	TRUE	igd	NA	NA	NA	NA	NA	NA	NA	0.00078135	1.8e-07	dentures	TRUE	reported	FbGoYQ	textfile	2	TRUE
rs6546524	C	A	C	A	0.00481199	0.0094	0.5344	FALSE	FALSE	FALSE	ebi-a-GCST90014289	2	69719177	0.0294	34449	0.750601	DNA methylation Hannum age acceleration || id:ebi-a-GCST90014289	DNA methylation Hannum age acceleration	DNA methylation Hannum age acceleration || ||	TRUE	igd	NA	NA	NA	NA	NA	NA	NA	0.000778983	6.5e-10	dentures	TRUE	reported	FbGoYQ	textfile	2	TRUE
rs66637616	A	T	A	T	0.00375148	-0.0103	0.352	FALSE	TRUE	TRUE	ebi-a-GCST90014289	5	77446603	0.0326	34449	0.7527	DNA methylation Hannum age acceleration || id:ebi-a-GCST90014289	DNA methylation Hannum age acceleration	DNA methylation Hannum age acceleration || ||	TRUE	igd	NA	NA	NA	NA	NA	NA	NA	0.000812707	3.9e-06	dentures	TRUE	reported	FbGoYQ	textfile	2	FALSE
rs7190448	C	G	C	G	-0.00421261	-0.0413	0.2605	FALSE	TRUE	TRUE	ebi-a-GCST90014289	16	51771104	0.0346	34449	0.2328	DNA methylation Hannum age acceleration || id:ebi-a-GCST90014289	DNA methylation Hannum age acceleration	DNA methylation Hannum age acceleration || ||	TRUE	igd	NA	NA	NA	NA	NA	NA	NA	0.00088364	1.9e-06	dentures	TRUE	reported	FbGoYQ	textfile	2	FALSE
rs7217268	G	A	G	A	-0.00474097	0.0053	0.6149	FALSE	FALSE	FALSE	ebi-a-GCST90014289	17	70338127	0.0318	34449	0.8684	DNA methylation Hannum age acceleration || id:ebi-a-GCST90014289	DNA methylation Hannum age acceleration	DNA methylation Hannum age acceleration || ||	TRUE	igd	NA	NA	NA	NA	NA	NA	NA	0.000807247	4.3e-09	dentures	TRUE	reported	FbGoYQ	textfile	2	TRUE
rs7236339	A	G	A	G	0.00466927	0.0454	0.2244	FALSE	FALSE	FALSE	ebi-a-GCST90014289	18	77579773	0.036	34449	0.2068	DNA methylation Hannum age acceleration || id:ebi-a-GCST90014289	DNA methylation Hannum age acceleration	DNA methylation Hannum age acceleration || ||	TRUE	igd	NA	NA	NA	NA	NA	NA	NA	0.00092972	5.1e-07	dentures	TRUE	reported	FbGoYQ	textfile	2	TRUE
rs72636697	T	C	T	C	0.0054074	0.0357	0.1479	FALSE	FALSE	FALSE	ebi-a-GCST90014289	4	68016609	0.0428	34449	0.4043	DNA methylation Hannum age acceleration || id:ebi-a-GCST90014289	DNA methylation Hannum age acceleration	DNA methylation Hannum age acceleration || ||	TRUE	igd	NA	NA	NA	NA	NA	NA	NA	0.00114577	2.4e-06	dentures	TRUE	reported	FbGoYQ	textfile	2	TRUE
rs72694438	A	G	A	G	0.00544695	0.0299	0.2047	FALSE	FALSE	FALSE	ebi-a-GCST90014289	1	104364878	0.038	34449	0.4316	DNA methylation Hannum age acceleration || id:ebi-a-GCST90014289	DNA methylation Hannum age acceleration	DNA methylation Hannum age acceleration || ||	TRUE	igd	NA	NA	NA	NA	NA	NA	NA	0.00095639	1.2e-08	dentures	TRUE	reported	FbGoYQ	textfile	2	TRUE
rs72731412	C	T	C	T	0.00559135	0.0429	0.1273	FALSE	FALSE	FALSE	ebi-a-GCST90014289	15	40329613	0.0463	34449	0.3542	DNA methylation Hannum age acceleration || id:ebi-a-GCST90014289	DNA methylation Hannum age acceleration	DNA methylation Hannum age acceleration || ||	TRUE	igd	NA	NA	NA	NA	NA	NA	NA	0.0011447	1e-06	dentures	TRUE	reported	FbGoYQ	textfile	2	TRUE
rs72748935	C	T	C	T	0.0072608	-0.0411	0.5536	FALSE	FALSE	FALSE	ebi-a-GCST90014289	15	63639416	0.0307	34449	0.1806	DNA methylation Hannum age acceleration || id:ebi-a-GCST90014289	DNA methylation Hannum age acceleration	DNA methylation Hannum age acceleration || ||	TRUE	igd	NA	NA	NA	NA	NA	NA	NA	0.000780019	1.3e-20	dentures	TRUE	reported	FbGoYQ	textfile	2	TRUE
rs73121884	T	C	T	C	0.00670639	-0.0232	0.0801	FALSE	FALSE	FALSE	ebi-a-GCST90014289	7	54653608	0.058	34449	0.6883	DNA methylation Hannum age acceleration || id:ebi-a-GCST90014289	DNA methylation Hannum age acceleration	DNA methylation Hannum age acceleration || ||	TRUE	igd	NA	NA	NA	NA	NA	NA	NA	0.00144296	3.4e-06	dentures	TRUE	reported	FbGoYQ	textfile	2	TRUE
rs73152978	G	A	G	A	-0.00665414	-0.0858	0.085	FALSE	FALSE	FALSE	ebi-a-GCST90014289	7	133455493	0.0545	34449	0.1153	DNA methylation Hannum age acceleration || id:ebi-a-GCST90014289	DNA methylation Hannum age acceleration	DNA methylation Hannum age acceleration || ||	TRUE	igd	NA	NA	NA	NA	NA	NA	NA	0.00137631	1.3e-06	dentures	TRUE	reported	FbGoYQ	textfile	2	TRUE
rs73330410	G	A	G	A	0.00955478	-0.0569	0.0469	FALSE	FALSE	FALSE	ebi-a-GCST90014289	10	102596247	0.0776	34449	0.4631	DNA methylation Hannum age acceleration || id:ebi-a-GCST90014289	DNA methylation Hannum age acceleration	DNA methylation Hannum age acceleration || ||	TRUE	igd	NA	NA	NA	NA	NA	NA	NA	0.00190965	5.6e-07	dentures	TRUE	reported	FbGoYQ	textfile	2	TRUE
rs7367897	T	A	T	A	0.00549248	0.0191	0.4447	FALSE	TRUE	TRUE	ebi-a-GCST90014289	1	155083289	0.029	34449	0.5107	DNA methylation Hannum age acceleration || id:ebi-a-GCST90014289	DNA methylation Hannum age acceleration	DNA methylation Hannum age acceleration || ||	TRUE	igd	NA	NA	NA	NA	NA	NA	NA	0.000780738	2e-12	dentures	TRUE	reported	FbGoYQ	textfile	2	FALSE
rs7429279	C	A	C	A	-0.0047558	-0.011	0.583	FALSE	FALSE	FALSE	ebi-a-GCST90014289	3	25118637	0.0297	34449	0.7115	DNA methylation Hannum age acceleration || id:ebi-a-GCST90014289	DNA methylation Hannum age acceleration	DNA methylation Hannum age acceleration || ||	TRUE	igd	NA	NA	NA	NA	NA	NA	NA	0.000789691	1.7e-09	dentures	TRUE	reported	FbGoYQ	textfile	2	TRUE
rs75808855	T	C	T	C	0.00905026	0.0763	0.0562	FALSE	FALSE	FALSE	ebi-a-GCST90014289	6	33903427	0.0718	34449	0.2879	DNA methylation Hannum age acceleration || id:ebi-a-GCST90014289	DNA methylation Hannum age acceleration	DNA methylation Hannum age acceleration || ||	TRUE	igd	NA	NA	NA	NA	NA	NA	NA	0.0017145	1.3e-07	dentures	TRUE	reported	FbGoYQ	textfile	2	TRUE
rs7607172	C	T	C	T	0.00365946	-0.0207	0.4283	FALSE	FALSE	FALSE	ebi-a-GCST90014289	2	100492135	0.0301	34449	0.4907	DNA methylation Hannum age acceleration || id:ebi-a-GCST90014289	DNA methylation Hannum age acceleration	DNA methylation Hannum age acceleration || ||	TRUE	igd	NA	NA	NA	NA	NA	NA	NA	0.000785723	3.2e-06	dentures	TRUE	reported	FbGoYQ	textfile	2	TRUE
rs7650824	G	A	G	A	0.00405865	0.0226	0.7144	FALSE	FALSE	FALSE	ebi-a-GCST90014289	3	35588581	0.0329	34449	0.4925	DNA methylation Hannum age acceleration || id:ebi-a-GCST90014289	DNA methylation Hannum age acceleration	DNA methylation Hannum age acceleration || ||	TRUE	igd	NA	NA	NA	NA	NA	NA	NA	0.000864506	2.7e-06	dentures	TRUE	reported	FbGoYQ	textfile	2	TRUE
rs78140211	T	G	T	G	0.013078	0.2742	0.0216	FALSE	FALSE	FALSE	ebi-a-GCST90014289	16	63045512	0.1319	34449	0.0376002	DNA methylation Hannum age acceleration || id:ebi-a-GCST90014289	DNA methylation Hannum age acceleration	DNA methylation Hannum age acceleration || ||	TRUE	igd	NA	NA	NA	NA	NA	NA	NA	0.00276788	2.3e-06	dentures	TRUE	reported	FbGoYQ	textfile	2	TRUE
rs78471729	C	T	C	T	-0.0138556	0.028	0.0189	FALSE	FALSE	FALSE	ebi-a-GCST90014289	4	107171856	0.1501	34449	0.8519	DNA methylation Hannum age acceleration || id:ebi-a-GCST90014289	DNA methylation Hannum age acceleration	DNA methylation Hannum age acceleration || ||	TRUE	igd	NA	NA	NA	NA	NA	NA	NA	0.00300675	4.1e-06	dentures	TRUE	reported	FbGoYQ	textfile	2	TRUE
rs7855703	T	G	T	G	-0.00378184	-0.0026	0.5616	FALSE	FALSE	FALSE	ebi-a-GCST90014289	9	137123347	0.031	34449	0.9333	DNA methylation Hannum age acceleration || id:ebi-a-GCST90014289	DNA methylation Hannum age acceleration	DNA methylation Hannum age acceleration || ||	TRUE	igd	NA	NA	NA	NA	NA	NA	NA	0.000779902	1.2e-06	dentures	TRUE	reported	FbGoYQ	textfile	2	TRUE
rs786272	A	G	A	G	0.00456051	-0.0034	0.6637	FALSE	FALSE	FALSE	ebi-a-GCST90014289	2	145670892	0.0311	34449	0.9128	DNA methylation Hannum age acceleration || id:ebi-a-GCST90014289	DNA methylation Hannum age acceleration	DNA methylation Hannum age acceleration || ||	TRUE	igd	NA	NA	NA	NA	NA	NA	NA	0.000820395	2.7e-08	dentures	TRUE	reported	FbGoYQ	textfile	2	TRUE
rs78679266	T	C	T	C	0.00690172	0.0248	0.0991	FALSE	FALSE	FALSE	ebi-a-GCST90014289	2	29623927	0.05	34449	0.619901	DNA methylation Hannum age acceleration || id:ebi-a-GCST90014289	DNA methylation Hannum age acceleration	DNA methylation Hannum age acceleration || ||	TRUE	igd	NA	NA	NA	NA	NA	NA	NA	0.00132998	2.1e-07	dentures	TRUE	reported	FbGoYQ	textfile	2	TRUE
rs7893754	G	A	G	A	0.00397264	0.0632	0.2788	FALSE	FALSE	FALSE	ebi-a-GCST90014289	10	107403241	0.0334	34449	0.0585006	DNA methylation Hannum age acceleration || id:ebi-a-GCST90014289	DNA methylation Hannum age acceleration	DNA methylation Hannum age acceleration || ||	TRUE	igd	NA	NA	NA	NA	NA	NA	NA	0.000863777	4.2e-06	dentures	TRUE	reported	FbGoYQ	textfile	2	TRUE
rs79036813	A	G	A	G	-0.00945972	-0.0068	0.0458	FALSE	FALSE	FALSE	ebi-a-GCST90014289	9	98217610	0.0803	34449	0.9323	DNA methylation Hannum age acceleration || id:ebi-a-GCST90014289	DNA methylation Hannum age acceleration	DNA methylation Hannum age acceleration || ||	TRUE	igd	NA	NA	NA	NA	NA	NA	NA	0.00181834	2e-07	dentures	TRUE	reported	FbGoYQ	textfile	2	TRUE
rs855398	G	A	G	A	0.00381465	0.0545	0.5583	FALSE	FALSE	FALSE	ebi-a-GCST90014289	6	10047914	0.0303	34449	0.0720493	DNA methylation Hannum age acceleration || id:ebi-a-GCST90014289	DNA methylation Hannum age acceleration	DNA methylation Hannum age acceleration || ||	TRUE	igd	NA	NA	NA	NA	NA	NA	NA	0.000791135	1.4e-06	dentures	TRUE	reported	FbGoYQ	textfile	2	TRUE
rs898797	T	C	T	C	0.00454299	0.0493	0.5877	FALSE	FALSE	FALSE	ebi-a-GCST90014289	8	9229689	0.0305	34449	0.1059	DNA methylation Hannum age acceleration || id:ebi-a-GCST90014289	DNA methylation Hannum age acceleration	DNA methylation Hannum age acceleration || ||	TRUE	igd	NA	NA	NA	NA	NA	NA	NA	0.000790363	9e-09	dentures	TRUE	reported	FbGoYQ	textfile	2	TRUE
rs921226	T	C	T	C	-0.00529819	-0.0216	0.1609	FALSE	FALSE	FALSE	ebi-a-GCST90014289	3	11324794	0.0409	34449	0.5977	DNA methylation Hannum age acceleration || id:ebi-a-GCST90014289	DNA methylation Hannum age acceleration	DNA methylation Hannum age acceleration || ||	TRUE	igd	NA	NA	NA	NA	NA	NA	NA	0.00109048	1.2e-06	dentures	TRUE	reported	FbGoYQ	textfile	2	TRUE
rs9274488	G	A	G	A	0.00561628	-0.0269	0.6208	FALSE	FALSE	FALSE	ebi-a-GCST90014289	6	32636120	0.0394	34449	0.495	DNA methylation Hannum age acceleration || id:ebi-a-GCST90014289	DNA methylation Hannum age acceleration	DNA methylation Hannum age acceleration || ||	TRUE	igd	TRUE	rs9274488	rs3828805	A	G	T	C	0.000871807	1.2e-10	dentures	TRUE	reported	FbGoYQ	textfile	2	TRUE
rs9537784	A	G	A	G	-0.00486961	-0.0063	0.743	FALSE	FALSE	FALSE	ebi-a-GCST90014289	13	58291621	0.0342	34449	0.8547	DNA methylation Hannum age acceleration || id:ebi-a-GCST90014289	DNA methylation Hannum age acceleration	DNA methylation Hannum age acceleration || ||	TRUE	igd	NA	NA	NA	NA	NA	NA	NA	0.000900969	6.5e-08	dentures	TRUE	reported	FbGoYQ	textfile	2	TRUE
rs9608819	C	A	C	A	-0.00429752	-0.102	0.4198	FALSE	FALSE	FALSE	ebi-a-GCST90014289	22	30260809	0.0303	34449	0.000765702	DNA methylation Hannum age acceleration || id:ebi-a-GCST90014289	DNA methylation Hannum age acceleration	DNA methylation Hannum age acceleration || ||	TRUE	igd	NA	NA	NA	NA	NA	NA	NA	0.000787998	4.9e-08	dentures	TRUE	reported	FbGoYQ	textfile	2	TRUE
rs9831002	G	T	G	T	0.00483275	0.0148	0.503	FALSE	FALSE	FALSE	ebi-a-GCST90014289	3	18852697	0.0299	34449	0.6209	DNA methylation Hannum age acceleration || id:ebi-a-GCST90014289	DNA methylation Hannum age acceleration	DNA methylation Hannum age acceleration || ||	TRUE	igd	NA	NA	NA	NA	NA	NA	NA	0.000777505	5.1e-10	dentures	TRUE	reported	FbGoYQ	textfile	2	TRUE
rs9853960	A	G	A	G	0.00421459	-0.0152	0.3544	FALSE	FALSE	FALSE	ebi-a-GCST90014289	3	136487989	0.0307	34449	0.6201	DNA methylation Hannum age acceleration || id:ebi-a-GCST90014289	DNA methylation Hannum age acceleration	DNA methylation Hannum age acceleration || ||	TRUE	igd	NA	NA	NA	NA	NA	NA	NA	0.000807778	1.8e-07	dentures	TRUE	reported	FbGoYQ	textfile	2	TRUE
rs986803	G	T	G	T	0.00357402	0.0417	0.4674	FALSE	FALSE	FALSE	ebi-a-GCST90014289	12	84683848	0.0303	34449	0.1688	DNA methylation Hannum age acceleration || id:ebi-a-GCST90014289	DNA methylation Hannum age acceleration	DNA methylation Hannum age acceleration || ||	TRUE	igd	NA	NA	NA	NA	NA	NA	NA	0.000775824	4.1e-06	dentures	TRUE	reported	FbGoYQ	textfile	2	TRUE
rs9905793	G	A	G	A	-0.00791939	-0.095	0.908	FALSE	FALSE	FALSE	ebi-a-GCST90014289	17	46635649	0.0521	34449	0.0683801	DNA methylation Hannum age acceleration || id:ebi-a-GCST90014289	DNA methylation Hannum age acceleration	DNA methylation Hannum age acceleration || ||	TRUE	igd	NA	NA	NA	NA	NA	NA	NA	0.00137391	8.2e-09	dentures	TRUE	reported	FbGoYQ	textfile	2	TRUE
rs997245	T	C	T	C	-0.00912061	0.0478	0.0416	FALSE	FALSE	FALSE	ebi-a-GCST90014289	3	61844601	0.0768	34449	0.5337	DNA methylation Hannum age acceleration || id:ebi-a-GCST90014289	DNA methylation Hannum age acceleration	DNA methylation Hannum age acceleration || ||	TRUE	igd	NA	NA	NA	NA	NA	NA	NA	0.00199574	4.9e-06	dentures	TRUE	reported	FbGoYQ	textfile	2	TRUE
rs1005819	T	C	T	C	-0.00377108	-0.1204	0.4129	FALSE	FALSE	FALSE	ebi-a-GCST90014289	4	103504305	0.0302	34449	6.76005e-05	DNA methylation Hannum age acceleration || id:ebi-a-GCST90014289	DNA methylation Hannum age acceleration	DNA methylation Hannum age acceleration || ||	TRUE	igd	NA	NA	NA	NA	NA	NA	NA	0.000639459	3.7e-09	ulcers	TRUE	reported	087iLD	textfile	2	TRUE
rs10076557	G	C	G	C	0.0043094	0.0926	0.6927	FALSE	TRUE	TRUE	ebi-a-GCST90014289	5	158792819	0.0323	34449	0.00417802	DNA methylation Hannum age acceleration || id:ebi-a-GCST90014289	DNA methylation Hannum age acceleration	DNA methylation Hannum age acceleration || ||	TRUE	igd	NA	NA	NA	NA	NA	NA	NA	0.000675042	1.7e-10	ulcers	TRUE	reported	087iLD	textfile	2	FALSE
rs10121193	G	A	G	A	-0.00324403	0.0138	0.5216	FALSE	FALSE	FALSE	ebi-a-GCST90014289	9	110581046	0.0307	34449	0.6541	DNA methylation Hannum age acceleration || id:ebi-a-GCST90014289	DNA methylation Hannum age acceleration	DNA methylation Hannum age acceleration || ||	TRUE	igd	NA	NA	NA	NA	NA	NA	NA	0.000633359	3e-07	ulcers	TRUE	reported	087iLD	textfile	2	TRUE
rs10411970	A	C	A	C	-0.00452326	0.0719	0.4841	FALSE	FALSE	FALSE	ebi-a-GCST90014289	19	4814648	0.0304	34449	0.0181698	DNA methylation Hannum age acceleration || id:ebi-a-GCST90014289	DNA methylation Hannum age acceleration	DNA methylation Hannum age acceleration || ||	TRUE	igd	NA	NA	NA	NA	NA	NA	NA	0.000631137	7.7e-13	ulcers	TRUE	reported	087iLD	textfile	2	TRUE
rs10412365	G	C	G	C	-0.00351492	0.0197	0.681	FALSE	TRUE	TRUE	ebi-a-GCST90014289	19	16461067	0.0326	34449	0.5463	DNA methylation Hannum age acceleration || id:ebi-a-GCST90014289	DNA methylation Hannum age acceleration	DNA methylation Hannum age acceleration || ||	TRUE	igd	NA	NA	NA	NA	NA	NA	NA	0.000670501	1.6e-07	ulcers	TRUE	reported	087iLD	textfile	2	FALSE
rs10817678	A	G	A	G	-0.00486912	0.0066	0.6749	FALSE	FALSE	FALSE	ebi-a-GCST90014289	9	117579457	0.0324	34449	0.8388	DNA methylation Hannum age acceleration || id:ebi-a-GCST90014289	DNA methylation Hannum age acceleration	DNA methylation Hannum age acceleration || ||	TRUE	igd	NA	NA	NA	NA	NA	NA	NA	0.000669624	3.6e-13	ulcers	TRUE	reported	087iLD	textfile	2	TRUE
rs10865941	C	T	C	T	0.00347108	0.0113	0.3935	FALSE	FALSE	FALSE	ebi-a-GCST90014289	3	46508547	0.0304	34449	0.7093	DNA methylation Hannum age acceleration || id:ebi-a-GCST90014289	DNA methylation Hannum age acceleration	DNA methylation Hannum age acceleration || ||	TRUE	igd	NA	NA	NA	NA	NA	NA	NA	0.000644723	7.3e-08	ulcers	TRUE	reported	087iLD	textfile	2	TRUE
rs10885396	T	C	T	C	-0.00310404	0.0323	0.5426	FALSE	FALSE	FALSE	ebi-a-GCST90014289	10	114711755	0.0305	34449	0.2889	DNA methylation Hannum age acceleration || id:ebi-a-GCST90014289	DNA methylation Hannum age acceleration	DNA methylation Hannum age acceleration || ||	TRUE	igd	NA	NA	NA	NA	NA	NA	NA	0.000632917	9.4e-07	ulcers	TRUE	reported	087iLD	textfile	2	TRUE
rs11204668	A	G	A	G	-0.00398394	0.0394	0.5639	FALSE	FALSE	FALSE	ebi-a-GCST90014289	1	150543686	0.0299	34449	0.1885	DNA methylation Hannum age acceleration || id:ebi-a-GCST90014289	DNA methylation Hannum age acceleration	DNA methylation Hannum age acceleration || ||	TRUE	igd	NA	NA	NA	NA	NA	NA	NA	0.000634981	3.5e-10	ulcers	TRUE	reported	087iLD	textfile	2	TRUE
rs11214126	T	C	T	C	0.00344024	0.0326	0.4168	FALSE	FALSE	FALSE	ebi-a-GCST90014289	11	112068219	0.0309	34449	0.2922	DNA methylation Hannum age acceleration || id:ebi-a-GCST90014289	DNA methylation Hannum age acceleration	DNA methylation Hannum age acceleration || ||	TRUE	igd	NA	NA	NA	NA	NA	NA	NA	0.000641137	8.1e-08	ulcers	TRUE	reported	087iLD	textfile	2	TRUE
rs112629741	C	T	C	T	-0.00887586	0.09	0.0418	FALSE	FALSE	FALSE	ebi-a-GCST90014289	7	92076793	0.0861	34449	0.2962	DNA methylation Hannum age acceleration || id:ebi-a-GCST90014289	DNA methylation Hannum age acceleration	DNA methylation Hannum age acceleration || ||	TRUE	igd	NA	NA	NA	NA	NA	NA	NA	0.00161593	4e-08	ulcers	TRUE	reported	087iLD	textfile	2	TRUE
rs112847515	A	T	A	T	0.0124793	0.1332	0.0176	FALSE	TRUE	TRUE	ebi-a-GCST90014289	3	24439241	0.1404	34449	0.3428	DNA methylation Hannum age acceleration || id:ebi-a-GCST90014289	DNA methylation Hannum age acceleration	DNA methylation Hannum age acceleration || ||	TRUE	igd	NA	NA	NA	NA	NA	NA	NA	0.00272699	4.7e-06	ulcers	TRUE	reported	087iLD	textfile	2	FALSE
rs114224463	A	G	A	G	0.00800123	-0.1336	0.036	FALSE	FALSE	FALSE	ebi-a-GCST90014289	20	61998343	0.09	34449	0.1378	DNA methylation Hannum age acceleration || id:ebi-a-GCST90014289	DNA methylation Hannum age acceleration	DNA methylation Hannum age acceleration || ||	TRUE	igd	NA	NA	NA	NA	NA	NA	NA	0.00173609	4.1e-06	ulcers	TRUE	reported	087iLD	textfile	2	TRUE
rs11619484	G	T	G	T	0.00312364	0.0073	0.4502	FALSE	FALSE	FALSE	ebi-a-GCST90014289	13	69753898	0.0298	34449	0.8057	DNA methylation Hannum age acceleration || id:ebi-a-GCST90014289	DNA methylation Hannum age acceleration	DNA methylation Hannum age acceleration || ||	TRUE	igd	NA	NA	NA	NA	NA	NA	NA	0.000634832	8.6e-07	ulcers	TRUE	reported	087iLD	textfile	2	TRUE
rs11649485	G	A	G	A	-0.00740883	0.0173	0.2101	FALSE	FALSE	FALSE	ebi-a-GCST90014289	16	86014455	0.0376	34449	0.6458	DNA methylation Hannum age acceleration || id:ebi-a-GCST90014289	DNA methylation Hannum age acceleration	DNA methylation Hannum age acceleration || ||	TRUE	igd	NA	NA	NA	NA	NA	NA	NA	0.000794232	1.1e-20	ulcers	TRUE	reported	087iLD	textfile	2	TRUE
rs11670522	T	C	T	C	-0.00292907	-0.002	0.4807	FALSE	FALSE	FALSE	ebi-a-GCST90014289	19	46885977	0.0305	34449	0.9481	DNA methylation Hannum age acceleration || id:ebi-a-GCST90014289	DNA methylation Hannum age acceleration	DNA methylation Hannum age acceleration || ||	TRUE	igd	NA	NA	NA	NA	NA	NA	NA	0.000632684	3.7e-06	ulcers	TRUE	reported	087iLD	textfile	2	TRUE
rs11684030	A	G	A	G	-0.00662055	-0.0306	0.6427	FALSE	FALSE	FALSE	ebi-a-GCST90014289	2	192016879	0.0309	34449	0.3217	DNA methylation Hannum age acceleration || id:ebi-a-GCST90014289	DNA methylation Hannum age acceleration	DNA methylation Hannum age acceleration || ||	TRUE	igd	NA	NA	NA	NA	NA	NA	NA	0.000653267	3.9e-24	ulcers	TRUE	reported	087iLD	textfile	2	TRUE
rs11757201	C	G	C	G	0.00483223	0.0047	0.2142	FALSE	TRUE	TRUE	ebi-a-GCST90014289	6	138003822	0.0365	34449	0.8986	DNA methylation Hannum age acceleration || id:ebi-a-GCST90014289	DNA methylation Hannum age acceleration	DNA methylation Hannum age acceleration || ||	TRUE	igd	NA	NA	NA	NA	NA	NA	NA	0.000761537	2.2e-10	ulcers	TRUE	reported	087iLD	textfile	2	FALSE
rs11805007	G	A	G	A	-0.00343554	0.0899	0.2583	FALSE	FALSE	FALSE	ebi-a-GCST90014289	1	93082190	0.0334	34449	0.00714595	DNA methylation Hannum age acceleration || id:ebi-a-GCST90014289	DNA methylation Hannum age acceleration	DNA methylation Hannum age acceleration || ||	TRUE	igd	NA	NA	NA	NA	NA	NA	NA	0.000720091	1.8e-06	ulcers	TRUE	reported	087iLD	textfile	2	TRUE
rs11989430	T	A	T	A	0.00761165	-0.0094	0.1609	FALSE	TRUE	TRUE	ebi-a-GCST90014289	8	90818615	0.0411	34449	0.8194	DNA methylation Hannum age acceleration || id:ebi-a-GCST90014289	DNA methylation Hannum age acceleration	DNA methylation Hannum age acceleration || ||	TRUE	igd	NA	NA	NA	NA	NA	NA	NA	0.000864892	1.4e-18	ulcers	TRUE	reported	087iLD	textfile	2	FALSE
rs12119956	G	T	G	T	-0.00388216	0.024	0.2114	FALSE	FALSE	FALSE	ebi-a-GCST90014289	1	247608519	0.0367	34449	0.5124	DNA methylation Hannum age acceleration || id:ebi-a-GCST90014289	DNA methylation Hannum age acceleration	DNA methylation Hannum age acceleration || ||	TRUE	igd	NA	NA	NA	NA	NA	NA	NA	0.000782154	6.9e-07	ulcers	TRUE	reported	087iLD	textfile	2	TRUE
rs12262228	T	C	T	C	-0.00299163	0.0198	0.5373	FALSE	FALSE	FALSE	ebi-a-GCST90014289	10	82160425	0.0304	34449	0.5141	DNA methylation Hannum age acceleration || id:ebi-a-GCST90014289	DNA methylation Hannum age acceleration	DNA methylation Hannum age acceleration || ||	TRUE	igd	NA	NA	NA	NA	NA	NA	NA	0.000630587	2.1e-06	ulcers	TRUE	reported	087iLD	textfile	2	TRUE
rs12453837	C	G	C	G	0.00304401	0.0336	0.6395	FALSE	TRUE	TRUE	ebi-a-GCST90014289	17	17708846	0.0313	34449	0.2824	DNA methylation Hannum age acceleration || id:ebi-a-GCST90014289	DNA methylation Hannum age acceleration	DNA methylation Hannum age acceleration || ||	TRUE	igd	NA	NA	NA	NA	NA	NA	NA	0.000662888	4.4e-06	ulcers	TRUE	reported	087iLD	textfile	2	FALSE
rs12639314	C	A	C	A	-0.00686242	-0.0156	0.1703	FALSE	FALSE	FALSE	ebi-a-GCST90014289	3	46141504	0.0398	34449	0.6952	DNA methylation Hannum age acceleration || id:ebi-a-GCST90014289	DNA methylation Hannum age acceleration	DNA methylation Hannum age acceleration || ||	TRUE	igd	NA	NA	NA	NA	NA	NA	NA	0.000857575	1.2e-15	ulcers	TRUE	reported	087iLD	textfile	2	TRUE
rs12711846	G	A	G	A	0.0040205	-0.0172	0.189	FALSE	FALSE	FALSE	ebi-a-GCST90014289	2	111856293	0.0387	34449	0.656401	DNA methylation Hannum age acceleration || id:ebi-a-GCST90014289	DNA methylation Hannum age acceleration	DNA methylation Hannum age acceleration || ||	TRUE	igd	NA	NA	NA	NA	NA	NA	NA	0.000804189	5.7e-07	ulcers	TRUE	reported	087iLD	textfile	2	TRUE
rs12732083	T	C	T	C	0.00354675	-0.0192	0.2279	FALSE	FALSE	FALSE	ebi-a-GCST90014289	1	243413125	0.0366	34449	0.599601	DNA methylation Hannum age acceleration || id:ebi-a-GCST90014289	DNA methylation Hannum age acceleration	DNA methylation Hannum age acceleration || ||	TRUE	igd	NA	NA	NA	NA	NA	NA	NA	0.000753053	2.5e-06	ulcers	TRUE	reported	087iLD	textfile	2	TRUE
rs12775373	G	C	G	C	-0.00400511	0.0627	0.1599	FALSE	TRUE	TRUE	ebi-a-GCST90014289	10	107475778	0.0406	34449	0.1227	DNA methylation Hannum age acceleration || id:ebi-a-GCST90014289	DNA methylation Hannum age acceleration	DNA methylation Hannum age acceleration || ||	TRUE	igd	NA	NA	NA	NA	NA	NA	NA	0.000854191	2.7e-06	ulcers	TRUE	reported	087iLD	textfile	2	FALSE
rs13062809	A	G	A	G	-0.00312379	-0.0426	0.3868	FALSE	FALSE	FALSE	ebi-a-GCST90014289	3	141294871	0.0304	34449	0.1608	DNA methylation Hannum age acceleration || id:ebi-a-GCST90014289	DNA methylation Hannum age acceleration	DNA methylation Hannum age acceleration || ||	TRUE	igd	NA	NA	NA	NA	NA	NA	NA	0.00064801	1.4e-06	ulcers	TRUE	reported	087iLD	textfile	2	TRUE
rs13136644	A	G	A	G	-0.00503851	-0.0284	0.102	FALSE	FALSE	FALSE	ebi-a-GCST90014289	4	143862147	0.0498	34449	0.5689	DNA methylation Hannum age acceleration || id:ebi-a-GCST90014289	DNA methylation Hannum age acceleration	DNA methylation Hannum age acceleration || ||	TRUE	igd	NA	NA	NA	NA	NA	NA	NA	0.00105777	1.9e-06	ulcers	TRUE	reported	087iLD	textfile	2	TRUE
rs13294994	T	C	T	C	0.00537283	-0.0211	0.0837	FALSE	FALSE	FALSE	ebi-a-GCST90014289	9	78036584	0.0565	34449	0.708699	DNA methylation Hannum age acceleration || id:ebi-a-GCST90014289	DNA methylation Hannum age acceleration	DNA methylation Hannum age acceleration || ||	TRUE	igd	NA	NA	NA	NA	NA	NA	NA	0.00115364	3.2e-06	ulcers	TRUE	reported	087iLD	textfile	2	TRUE
rs139795227	C	A	C	A	0.0175808	-0.1433	0.0178	FALSE	FALSE	FALSE	ebi-a-GCST90014289	1	92842367	0.1593	34449	0.3683	DNA methylation Hannum age acceleration || id:ebi-a-GCST90014289	DNA methylation Hannum age acceleration	DNA methylation Hannum age acceleration || ||	TRUE	igd	NA	NA	NA	NA	NA	NA	NA	0.00269702	7.1e-11	ulcers	TRUE	reported	087iLD	textfile	2	TRUE
rs144474740	T	C	T	C	-0.00805405	-0.0507	0.0603	FALSE	FALSE	FALSE	ebi-a-GCST90014289	19	18695690	0.0686	34449	0.4594	DNA methylation Hannum age acceleration || id:ebi-a-GCST90014289	DNA methylation Hannum age acceleration	DNA methylation Hannum age acceleration || ||	TRUE	igd	NA	NA	NA	NA	NA	NA	NA	0.00136386	3.5e-09	ulcers	TRUE	reported	087iLD	textfile	2	TRUE
rs145660541	A	G	A	G	0.0160169	-0.0003	0.0117	FALSE	FALSE	FALSE	ebi-a-GCST90014289	12	102776466	0.2128	34449	0.9987	DNA methylation Hannum age acceleration || id:ebi-a-GCST90014289	DNA methylation Hannum age acceleration	DNA methylation Hannum age acceleration || ||	TRUE	igd	NA	NA	NA	NA	NA	NA	NA	0.00311704	2.8e-07	ulcers	TRUE	reported	087iLD	textfile	2	TRUE
rs147176253	A	G	A	G	-0.00646699	-0.0038	0.0636	FALSE	FALSE	FALSE	ebi-a-GCST90014289	16	3946485	0.0679	34449	0.955	DNA methylation Hannum age acceleration || id:ebi-a-GCST90014289	DNA methylation Hannum age acceleration	DNA methylation Hannum age acceleration || ||	TRUE	igd	NA	NA	NA	NA	NA	NA	NA	0.00131678	9.1e-07	ulcers	TRUE	reported	087iLD	textfile	2	TRUE
rs150743892	T	C	T	C	-0.0039435	0.0318	0.3121	FALSE	FALSE	FALSE	ebi-a-GCST90014289	1	161604064	0.0377	34449	0.399	DNA methylation Hannum age acceleration || id:ebi-a-GCST90014289	DNA methylation Hannum age acceleration	DNA methylation Hannum age acceleration || ||	TRUE	igd	NA	NA	NA	NA	NA	NA	NA	0.00076395	2.4e-07	ulcers	TRUE	reported	087iLD	textfile	2	TRUE
rs1545536	T	C	T	C	0.00462186	0.0201	0.2219	FALSE	FALSE	FALSE	ebi-a-GCST90014289	8	144643169	0.0369	34449	0.586001	DNA methylation Hannum age acceleration || id:ebi-a-GCST90014289	DNA methylation Hannum age acceleration	DNA methylation Hannum age acceleration || ||	TRUE	igd	NA	NA	NA	NA	NA	NA	NA	0.000761203	1.3e-09	ulcers	TRUE	reported	087iLD	textfile	2	TRUE
rs1547693	C	G	C	G	-0.00302278	-0.006	0.5778	FALSE	TRUE	TRUE	ebi-a-GCST90014289	9	273729	0.0311	34449	0.8466	DNA methylation Hannum age acceleration || id:ebi-a-GCST90014289	DNA methylation Hannum age acceleration	DNA methylation Hannum age acceleration || ||	TRUE	igd	NA	NA	NA	NA	NA	NA	NA	0.00064369	2.7e-06	ulcers	TRUE	reported	087iLD	textfile	2	FALSE
rs1561422	T	C	T	C	0.0031215	0.0467	0.6625	FALSE	FALSE	FALSE	ebi-a-GCST90014289	12	51188397	0.0313	34449	0.1355	DNA methylation Hannum age acceleration || id:ebi-a-GCST90014289	DNA methylation Hannum age acceleration	DNA methylation Hannum age acceleration || ||	TRUE	igd	NA	NA	NA	NA	NA	NA	NA	0.000669682	3.1e-06	ulcers	TRUE	reported	087iLD	textfile	2	TRUE
rs156358	C	G	C	G	0.00317972	-0.0455	0.4143	FALSE	TRUE	TRUE	ebi-a-GCST90014289	20	1819824	0.0319	34449	0.1532	DNA methylation Hannum age acceleration || id:ebi-a-GCST90014289	DNA methylation Hannum age acceleration	DNA methylation Hannum age acceleration || ||	TRUE	igd	NA	NA	NA	NA	NA	NA	NA	0.000651155	1e-06	ulcers	TRUE	reported	087iLD	textfile	2	FALSE
rs16823566	T	G	T	G	-0.007964	-0.0223	0.0746	FALSE	FALSE	FALSE	ebi-a-GCST90014289	2	144950248	0.0568	34449	0.6947	DNA methylation Hannum age acceleration || id:ebi-a-GCST90014289	DNA methylation Hannum age acceleration	DNA methylation Hannum age acceleration || ||	TRUE	igd	NA	NA	NA	NA	NA	NA	NA	0.00116926	9.7e-12	ulcers	TRUE	reported	087iLD	textfile	2	TRUE
rs17483319	G	T	G	T	0.0032595	0.0342	0.3595	FALSE	FALSE	FALSE	ebi-a-GCST90014289	15	50007261	0.0325	34449	0.2916	DNA methylation Hannum age acceleration || id:ebi-a-GCST90014289	DNA methylation Hannum age acceleration	DNA methylation Hannum age acceleration || ||	TRUE	igd	NA	NA	NA	NA	NA	NA	NA	0.000666276	1e-06	ulcers	TRUE	reported	087iLD	textfile	2	TRUE
rs17552787	T	C	T	C	0.00656481	-0.0157	0.3261	FALSE	FALSE	FALSE	ebi-a-GCST90014289	7	50304082	0.0318	34449	0.621199	DNA methylation Hannum age acceleration || id:ebi-a-GCST90014289	DNA methylation Hannum age acceleration	DNA methylation Hannum age acceleration || ||	TRUE	igd	NA	NA	NA	NA	NA	NA	NA	0.000675446	2.5e-22	ulcers	TRUE	reported	087iLD	textfile	2	TRUE
rs17643734	G	A	G	A	-0.00726472	-0.0411	0.0607	FALSE	FALSE	FALSE	ebi-a-GCST90014289	7	17162882	0.0663	34449	0.535601	DNA methylation Hannum age acceleration || id:ebi-a-GCST90014289	DNA methylation Hannum age acceleration	DNA methylation Hannum age acceleration || ||	TRUE	igd	NA	NA	NA	NA	NA	NA	NA	0.00135363	8e-08	ulcers	TRUE	reported	087iLD	textfile	2	TRUE
rs1901355	G	A	G	A	0.00321297	-0.0683	0.3164	FALSE	FALSE	FALSE	ebi-a-GCST90014289	2	32835664	0.0323	34449	0.0344398	DNA methylation Hannum age acceleration || id:ebi-a-GCST90014289	DNA methylation Hannum age acceleration	DNA methylation Hannum age acceleration || ||	TRUE	igd	NA	NA	NA	NA	NA	NA	NA	0.000678174	2.2e-06	ulcers	TRUE	reported	087iLD	textfile	2	TRUE
rs198459	A	G	A	G	-0.00353664	0.0214	0.2228	FALSE	FALSE	FALSE	ebi-a-GCST90014289	11	61525020	0.0367	34449	0.5593	DNA methylation Hannum age acceleration || id:ebi-a-GCST90014289	DNA methylation Hannum age acceleration	DNA methylation Hannum age acceleration || ||	TRUE	igd	NA	NA	NA	NA	NA	NA	NA	0.000766758	4e-06	ulcers	TRUE	reported	087iLD	textfile	2	TRUE
rs2006908	A	G	A	G	-0.00316502	0.0532	0.5816	FALSE	FALSE	FALSE	ebi-a-GCST90014289	20	57256532	0.0311	34449	0.087579	DNA methylation Hannum age acceleration || id:ebi-a-GCST90014289	DNA methylation Hannum age acceleration	DNA methylation Hannum age acceleration || ||	TRUE	igd	NA	NA	NA	NA	NA	NA	NA	0.00064142	8e-07	ulcers	TRUE	reported	087iLD	textfile	2	TRUE
rs2066844	T	C	T	C	-0.0118255	0.0485	0.0439	FALSE	FALSE	FALSE	ebi-a-GCST90014289	16	50745926	0.0765	34449	0.5263	DNA methylation Hannum age acceleration || id:ebi-a-GCST90014289	DNA methylation Hannum age acceleration	DNA methylation Hannum age acceleration || ||	TRUE	igd	NA	NA	NA	NA	NA	NA	NA	0.00148331	1.6e-15	ulcers	TRUE	reported	087iLD	textfile	2	TRUE
rs2158799	G	C	G	C	-0.00315848	-0.0019	0.6058	FALSE	TRUE	TRUE	ebi-a-GCST90014289	7	28277107	0.0305	34449	0.9509	DNA methylation Hannum age acceleration || id:ebi-a-GCST90014289	DNA methylation Hannum age acceleration	DNA methylation Hannum age acceleration || ||	TRUE	igd	NA	NA	NA	NA	NA	NA	NA	0.000649211	1.1e-06	ulcers	TRUE	reported	087iLD	textfile	2	FALSE
rs2234182	C	T	C	T	-0.00349631	-0.0045	0.6092	FALSE	FALSE	FALSE	ebi-a-GCST90014289	19	6535080	0.0328	34449	0.8903	DNA methylation Hannum age acceleration || id:ebi-a-GCST90014289	DNA methylation Hannum age acceleration	DNA methylation Hannum age acceleration || ||	TRUE	igd	NA	NA	NA	NA	NA	NA	NA	0.000649741	7.4e-08	ulcers	TRUE	reported	087iLD	textfile	2	TRUE
rs2302679	C	T	C	T	-0.00302189	0.0265	0.6356	FALSE	FALSE	FALSE	ebi-a-GCST90014289	16	50345778	0.0315	34449	0.4004	DNA methylation Hannum age acceleration || id:ebi-a-GCST90014289	DNA methylation Hannum age acceleration	DNA methylation Hannum age acceleration || ||	TRUE	igd	NA	NA	NA	NA	NA	NA	NA	0.000656824	4.2e-06	ulcers	TRUE	reported	087iLD	textfile	2	TRUE
rs2305742	C	A	C	A	-0.0055375	0.0272	0.2122	FALSE	FALSE	FALSE	ebi-a-GCST90014289	19	18191441	0.037	34449	0.461	DNA methylation Hannum age acceleration || id:ebi-a-GCST90014289	DNA methylation Hannum age acceleration	DNA methylation Hannum age acceleration || ||	TRUE	igd	NA	NA	NA	NA	NA	NA	NA	0.000773885	8.3e-13	ulcers	TRUE	reported	087iLD	textfile	2	TRUE
rs2759662	A	G	A	G	-0.00343169	-0.0139	0.3258	FALSE	FALSE	FALSE	ebi-a-GCST90014289	1	197361571	0.0312	34449	0.655799	DNA methylation Hannum age acceleration || id:ebi-a-GCST90014289	DNA methylation Hannum age acceleration	DNA methylation Hannum age acceleration || ||	TRUE	igd	NA	NA	NA	NA	NA	NA	NA	0.000671592	3.2e-07	ulcers	TRUE	reported	087iLD	textfile	2	TRUE
rs2902942	A	G	A	G	-0.00358149	0.0071	0.2615	FALSE	FALSE	FALSE	ebi-a-GCST90014289	20	39091892	0.0341	34449	0.8351	DNA methylation Hannum age acceleration || id:ebi-a-GCST90014289	DNA methylation Hannum age acceleration	DNA methylation Hannum age acceleration || ||	TRUE	igd	NA	NA	NA	NA	NA	NA	NA	0.000719208	6.4e-07	ulcers	TRUE	reported	087iLD	textfile	2	TRUE
rs3024490	C	A	C	A	-0.0140993	0.0189	0.7773	FALSE	FALSE	FALSE	ebi-a-GCST90014289	1	206945311	0.036	34449	0.599799	DNA methylation Hannum age acceleration || id:ebi-a-GCST90014289	DNA methylation Hannum age acceleration	DNA methylation Hannum age acceleration || ||	TRUE	igd	NA	NA	NA	NA	NA	NA	NA	0.000756867	1.9e-77	ulcers	TRUE	reported	087iLD	textfile	2	TRUE
rs3130434	C	G	C	G	0.00319815	0.0443	0.5889	FALSE	TRUE	TRUE	ebi-a-GCST90014289	6	31219803	0.0325	34449	0.1724	DNA methylation Hannum age acceleration || id:ebi-a-GCST90014289	DNA methylation Hannum age acceleration	DNA methylation Hannum age acceleration || ||	TRUE	igd	NA	NA	NA	NA	NA	NA	NA	0.000638891	5.6e-07	ulcers	TRUE	reported	087iLD	textfile	2	FALSE
rs35103244	A	G	A	G	-0.0037357	0.0799	0.1997	FALSE	FALSE	FALSE	ebi-a-GCST90014289	21	24710093	0.0381	34449	0.0361901	DNA methylation Hannum age acceleration || id:ebi-a-GCST90014289	DNA methylation Hannum age acceleration	DNA methylation Hannum age acceleration || ||	TRUE	igd	NA	NA	NA	NA	NA	NA	NA	0.000789942	2.3e-06	ulcers	TRUE	reported	087iLD	textfile	2	TRUE
rs35268627	C	T	C	T	0.00541098	0.0618	0.121	FALSE	FALSE	FALSE	ebi-a-GCST90014289	1	247563890	0.0458	34449	0.1772	DNA methylation Hannum age acceleration || id:ebi-a-GCST90014289	DNA methylation Hannum age acceleration	DNA methylation Hannum age acceleration || ||	TRUE	igd	NA	NA	NA	NA	NA	NA	NA	0.000958219	1.6e-08	ulcers	TRUE	reported	087iLD	textfile	2	TRUE
rs3757387	C	T	C	T	0.0041369	-0.0071	0.4494	FALSE	FALSE	FALSE	ebi-a-GCST90014289	7	128576086	0.0304	34449	0.8148	DNA methylation Hannum age acceleration || id:ebi-a-GCST90014289	DNA methylation Hannum age acceleration	DNA methylation Hannum age acceleration || ||	TRUE	igd	NA	NA	NA	NA	NA	NA	NA	0.000632831	6.3e-11	ulcers	TRUE	reported	087iLD	textfile	2	TRUE
rs3764613	G	A	G	A	0.00709008	0.0388	0.5686	FALSE	FALSE	FALSE	ebi-a-GCST90014289	19	46896217	0.0309	34449	0.2094	DNA methylation Hannum age acceleration || id:ebi-a-GCST90014289	DNA methylation Hannum age acceleration	DNA methylation Hannum age acceleration || ||	TRUE	igd	NA	NA	NA	NA	NA	NA	NA	0.000636546	8.2e-29	ulcers	TRUE	reported	087iLD	textfile	2	TRUE
rs3844283	G	C	G	C	-0.00309077	0.014	0.4286	FALSE	TRUE	TRUE	ebi-a-GCST90014289	3	10264480	0.0297	34449	0.6367	DNA methylation Hannum age acceleration || id:ebi-a-GCST90014289	DNA methylation Hannum age acceleration	DNA methylation Hannum age acceleration || ||	TRUE	igd	NA	NA	NA	NA	NA	NA	NA	0.000636178	1.2e-06	ulcers	TRUE	reported	087iLD	textfile	2	FALSE
rs4234081	G	A	G	A	-0.00421301	0.0119	0.8221	FALSE	FALSE	FALSE	ebi-a-GCST90014289	2	200457562	0.0395	34449	0.7623	DNA methylation Hannum age acceleration || id:ebi-a-GCST90014289	DNA methylation Hannum age acceleration	DNA methylation Hannum age acceleration || ||	TRUE	igd	NA	NA	NA	NA	NA	NA	NA	0.000831454	4e-07	ulcers	TRUE	reported	087iLD	textfile	2	TRUE
rs4235479	C	T	C	T	0.00450359	-0.022	0.5068	FALSE	FALSE	FALSE	ebi-a-GCST90014289	5	59544653	0.0297	34449	0.4589	DNA methylation Hannum age acceleration || id:ebi-a-GCST90014289	DNA methylation Hannum age acceleration	DNA methylation Hannum age acceleration || ||	TRUE	igd	NA	NA	NA	NA	NA	NA	NA	0.000630161	8.9e-13	ulcers	TRUE	reported	087iLD	textfile	2	TRUE
rs4261650	A	G	A	G	0.00443882	-0.0609	0.8229	FALSE	FALSE	FALSE	ebi-a-GCST90014289	18	65109346	0.04	34449	0.1274	DNA methylation Hannum age acceleration || id:ebi-a-GCST90014289	DNA methylation Hannum age acceleration	DNA methylation Hannum age acceleration || ||	TRUE	igd	NA	NA	NA	NA	NA	NA	NA	0.000825018	7.4e-08	ulcers	TRUE	reported	087iLD	textfile	2	TRUE
rs4466418	A	G	A	G	-0.00462213	-0.0303	0.5639	FALSE	FALSE	FALSE	ebi-a-GCST90014289	8	126323787	0.0301	34449	0.3153	DNA methylation Hannum age acceleration || id:ebi-a-GCST90014289	DNA methylation Hannum age acceleration	DNA methylation Hannum age acceleration || ||	TRUE	igd	NA	NA	NA	NA	NA	NA	NA	0.000635837	3.6e-13	ulcers	TRUE	reported	087iLD	textfile	2	TRUE
rs4656704	G	A	G	A	0.00366229	-0.0328	0.2488	FALSE	FALSE	FALSE	ebi-a-GCST90014289	1	169688228	0.0343	34449	0.3387	DNA methylation Hannum age acceleration || id:ebi-a-GCST90014289	DNA methylation Hannum age acceleration	DNA methylation Hannum age acceleration || ||	TRUE	igd	NA	NA	NA	NA	NA	NA	NA	0.000734577	6.2e-07	ulcers	TRUE	reported	087iLD	textfile	2	TRUE
rs4683205	A	G	A	G	-0.0106739	-0.0167	0.5357	FALSE	FALSE	FALSE	ebi-a-GCST90014289	3	46334670	0.0298	34449	0.5756	DNA methylation Hannum age acceleration || id:ebi-a-GCST90014289	DNA methylation Hannum age acceleration	DNA methylation Hannum age acceleration || ||	TRUE	igd	NA	NA	NA	NA	NA	NA	NA	0.000631506	4.3e-64	ulcers	TRUE	reported	087iLD	textfile	2	TRUE
rs4725124	A	G	A	G	0.00381231	0.0585	0.1838	FALSE	FALSE	FALSE	ebi-a-GCST90014289	7	8815862	0.0393	34449	0.136	DNA methylation Hannum age acceleration || id:ebi-a-GCST90014289	DNA methylation Hannum age acceleration	DNA methylation Hannum age acceleration || ||	TRUE	igd	NA	NA	NA	NA	NA	NA	NA	0.000820414	3.4e-06	ulcers	TRUE	reported	087iLD	textfile	2	TRUE
rs55742439	A	G	A	G	-0.00311831	0.0323	0.3311	FALSE	FALSE	FALSE	ebi-a-GCST90014289	2	40682975	0.0313	34449	0.3026	DNA methylation Hannum age acceleration || id:ebi-a-GCST90014289	DNA methylation Hannum age acceleration	DNA methylation Hannum age acceleration || ||	TRUE	igd	NA	NA	NA	NA	NA	NA	NA	0.000675774	3.9e-06	ulcers	TRUE	reported	087iLD	textfile	2	TRUE
rs55989048	T	C	T	C	0.00298114	0.0432	0.4325	FALSE	FALSE	FALSE	ebi-a-GCST90014289	2	100243088	0.0302	34449	0.1521	DNA methylation Hannum age acceleration || id:ebi-a-GCST90014289	DNA methylation Hannum age acceleration	DNA methylation Hannum age acceleration || ||	TRUE	igd	NA	NA	NA	NA	NA	NA	NA	0.000635345	2.7e-06	ulcers	TRUE	reported	087iLD	textfile	2	TRUE
rs61815042	C	T	C	T	0.0133114	0.0629	0.0168	FALSE	FALSE	FALSE	ebi-a-GCST90014289	1	207221833	0.155	34449	0.6851	DNA methylation Hannum age acceleration || id:ebi-a-GCST90014289	DNA methylation Hannum age acceleration	DNA methylation Hannum age acceleration || ||	TRUE	igd	NA	NA	NA	NA	NA	NA	NA	0.00282692	2.5e-06	ulcers	TRUE	reported	087iLD	textfile	2	TRUE
rs61913549	C	G	C	G	0.00464866	0.0358	0.1454	FALSE	TRUE	TRUE	ebi-a-GCST90014289	12	12622940	0.0444	34449	0.4193	DNA methylation Hannum age acceleration || id:ebi-a-GCST90014289	DNA methylation Hannum age acceleration	DNA methylation Hannum age acceleration || ||	TRUE	igd	NA	NA	NA	NA	NA	NA	NA	0.000895479	2.1e-07	ulcers	TRUE	reported	087iLD	textfile	2	FALSE
rs61955029	G	T	G	T	0.00408928	0.072	0.3925	FALSE	FALSE	FALSE	ebi-a-GCST90014289	12	123195800	0.0304	34449	0.0177701	DNA methylation Hannum age acceleration || id:ebi-a-GCST90014289	DNA methylation Hannum age acceleration	DNA methylation Hannum age acceleration || ||	TRUE	igd	NA	NA	NA	NA	NA	NA	NA	0.000645664	2.4e-10	ulcers	TRUE	reported	087iLD	textfile	2	TRUE
rs62134959	C	T	C	T	0.00504564	-0.009	0.1009	FALSE	FALSE	FALSE	ebi-a-GCST90014289	2	69527410	0.0551	34449	0.8699	DNA methylation Hannum age acceleration || id:ebi-a-GCST90014289	DNA methylation Hannum age acceleration	DNA methylation Hannum age acceleration || ||	TRUE	igd	NA	NA	NA	NA	NA	NA	NA	0.00106256	2e-06	ulcers	TRUE	reported	087iLD	textfile	2	TRUE
rs62351974	T	C	T	C	-0.00406383	0.0085	0.2943	FALSE	FALSE	FALSE	ebi-a-GCST90014289	5	35892037	0.0332	34449	0.7976	DNA methylation Hannum age acceleration || id:ebi-a-GCST90014289	DNA methylation Hannum age acceleration	DNA methylation Hannum age acceleration || ||	TRUE	igd	NA	NA	NA	NA	NA	NA	NA	0.000696407	5.4e-09	ulcers	TRUE	reported	087iLD	textfile	2	TRUE
rs62491812	A	C	A	C	-0.00453088	0.0059	0.2136	FALSE	FALSE	FALSE	ebi-a-GCST90014289	7	150327424	0.0362	34449	0.8702	DNA methylation Hannum age acceleration || id:ebi-a-GCST90014289	DNA methylation Hannum age acceleration	DNA methylation Hannum age acceleration || ||	TRUE	igd	NA	NA	NA	NA	NA	NA	NA	0.000785272	7.9e-09	ulcers	TRUE	reported	087iLD	textfile	2	TRUE
rs6551706	G	C	G	C	-0.00304571	-0.0421	0.501	FALSE	TRUE	TRUE	ebi-a-GCST90014289	4	63482538	0.033	34449	0.2012	DNA methylation Hannum age acceleration || id:ebi-a-GCST90014289	DNA methylation Hannum age acceleration	DNA methylation Hannum age acceleration || ||	TRUE	igd	NA	NA	NA	NA	NA	NA	NA	0.000651967	3e-06	ulcers	TRUE	reported	087iLD	textfile	2	FALSE
rs6677637	T	C	T	C	-0.0063411	0.0528	0.0565	FALSE	FALSE	FALSE	ebi-a-GCST90014289	1	160324771	0.0665	34449	0.4267	DNA methylation Hannum age acceleration || id:ebi-a-GCST90014289	DNA methylation Hannum age acceleration	DNA methylation Hannum age acceleration || ||	TRUE	igd	NA	NA	NA	NA	NA	NA	NA	0.00135544	2.9e-06	ulcers	TRUE	reported	087iLD	textfile	2	TRUE
rs6933969	T	G	T	G	-0.00500049	-0.0174	0.1357	FALSE	FALSE	FALSE	ebi-a-GCST90014289	6	253539	0.0448	34449	0.6982	DNA methylation Hannum age acceleration || id:ebi-a-GCST90014289	DNA methylation Hannum age acceleration	DNA methylation Hannum age acceleration || ||	TRUE	igd	NA	NA	NA	NA	NA	NA	NA	0.000947754	1.3e-07	ulcers	TRUE	reported	087iLD	textfile	2	TRUE
rs6957889	A	G	A	G	-0.00309135	-0.0475	0.4255	FALSE	FALSE	FALSE	ebi-a-GCST90014289	7	50091404	0.0309	34449	0.1236	DNA methylation Hannum age acceleration || id:ebi-a-GCST90014289	DNA methylation Hannum age acceleration	DNA methylation Hannum age acceleration || ||	TRUE	igd	NA	NA	NA	NA	NA	NA	NA	0.000640463	1.4e-06	ulcers	TRUE	reported	087iLD	textfile	2	TRUE
rs7191015	G	A	G	A	0.0032384	0.0418	0.4446	FALSE	FALSE	FALSE	ebi-a-GCST90014289	16	17475745	0.0304	34449	0.1687	DNA methylation Hannum age acceleration || id:ebi-a-GCST90014289	DNA methylation Hannum age acceleration	DNA methylation Hannum age acceleration || ||	TRUE	igd	NA	NA	NA	NA	NA	NA	NA	0.000633482	3.2e-07	ulcers	TRUE	reported	087iLD	textfile	2	TRUE
rs73156502	T	C	T	C	0.0119986	0.1417	0.026	FALSE	FALSE	FALSE	ebi-a-GCST90014289	3	158437003	0.1097	34449	0.1963	DNA methylation Hannum age acceleration || id:ebi-a-GCST90014289	DNA methylation Hannum age acceleration	DNA methylation Hannum age acceleration || ||	TRUE	igd	NA	NA	NA	NA	NA	NA	NA	0.00211953	1.5e-08	ulcers	TRUE	reported	087iLD	textfile	2	TRUE
rs74409395	T	C	T	C	-0.00487559	-0.0032	0.1867	FALSE	FALSE	FALSE	ebi-a-GCST90014289	6	7196324	0.0388	34449	0.9346	DNA methylation Hannum age acceleration || id:ebi-a-GCST90014289	DNA methylation Hannum age acceleration	DNA methylation Hannum age acceleration || ||	TRUE	igd	NA	NA	NA	NA	NA	NA	NA	0.000821437	2.9e-09	ulcers	TRUE	reported	087iLD	textfile	2	TRUE
rs7512012	A	G	A	G	0.00303542	0.0203	0.597	FALSE	FALSE	FALSE	ebi-a-GCST90014289	1	161162173	0.0302	34449	0.5008	DNA methylation Hannum age acceleration || id:ebi-a-GCST90014289	DNA methylation Hannum age acceleration	DNA methylation Hannum age acceleration || ||	TRUE	igd	NA	NA	NA	NA	NA	NA	NA	0.000643753	2.4e-06	ulcers	TRUE	reported	087iLD	textfile	2	TRUE
rs75998368	T	C	T	C	0.0112108	-0.139	0.0159	FALSE	FALSE	FALSE	ebi-a-GCST90014289	13	104188905	0.1466	34449	0.3431	DNA methylation Hannum age acceleration || id:ebi-a-GCST90014289	DNA methylation Hannum age acceleration	DNA methylation Hannum age acceleration || ||	TRUE	igd	NA	NA	NA	NA	NA	NA	NA	0.00245376	4.9e-06	ulcers	TRUE	reported	087iLD	textfile	2	TRUE
rs76830965	A	C	A	C	0.0318232	-0.022	0.1156	FALSE	FALSE	FALSE	ebi-a-GCST90014289	3	159637678	0.0462	34449	0.6338	DNA methylation Hannum age acceleration || id:ebi-a-GCST90014289	DNA methylation Hannum age acceleration	DNA methylation Hannum age acceleration || ||	TRUE	igd	NA	NA	NA	NA	NA	NA	NA	0.000983412	1e-200	ulcers	TRUE	reported	087iLD	textfile	2	TRUE
rs7749390	G	A	G	A	-0.0056349	0.0306	0.3849	FALSE	FALSE	FALSE	ebi-a-GCST90014289	6	137540370	0.031	34449	0.3236	DNA methylation Hannum age acceleration || id:ebi-a-GCST90014289	DNA methylation Hannum age acceleration	DNA methylation Hannum age acceleration || ||	TRUE	igd	NA	NA	NA	NA	NA	NA	NA	0.000650514	4.6e-18	ulcers	TRUE	reported	087iLD	textfile	2	TRUE
rs79282662	A	G	A	G	0.0103091	-0.1299	0.0645	FALSE	FALSE	FALSE	ebi-a-GCST90014289	6	32111239	0.0625	34449	0.0374999	DNA methylation Hannum age acceleration || id:ebi-a-GCST90014289	DNA methylation Hannum age acceleration	DNA methylation Hannum age acceleration || ||	TRUE	igd	NA	NA	NA	NA	NA	NA	NA	0.00139304	1.4e-13	ulcers	TRUE	reported	087iLD	textfile	2	TRUE
rs913678	C	T	C	T	0.00560591	-0.0291	0.3188	FALSE	FALSE	FALSE	ebi-a-GCST90014289	20	48955424	0.0326	34449	0.3719	DNA methylation Hannum age acceleration || id:ebi-a-GCST90014289	DNA methylation Hannum age acceleration	DNA methylation Hannum age acceleration || ||	TRUE	igd	NA	NA	NA	NA	NA	NA	NA	0.000671217	6.7e-17	ulcers	TRUE	reported	087iLD	textfile	2	TRUE
rs9303279	C	G	C	G	-0.00367738	-0.0069	0.5239	FALSE	TRUE	TRUE	ebi-a-GCST90014289	17	38073968	0.03	34449	0.8171	DNA methylation Hannum age acceleration || id:ebi-a-GCST90014289	DNA methylation Hannum age acceleration	DNA methylation Hannum age acceleration || ||	TRUE	igd	NA	NA	NA	NA	NA	NA	NA	0.0006311	5.6e-09	ulcers	TRUE	reported	087iLD	textfile	2	FALSE
rs9399953	T	C	T	C	0.00609634	-0.0012	0.307	FALSE	FALSE	FALSE	ebi-a-GCST90014289	6	106320260	0.0366	34449	0.9743	DNA methylation Hannum age acceleration || id:ebi-a-GCST90014289	DNA methylation Hannum age acceleration	DNA methylation Hannum age acceleration || ||	TRUE	igd	NA	NA	NA	NA	NA	NA	NA	0.000707909	7.2e-18	ulcers	TRUE	reported	087iLD	textfile	2	TRUE
rs9571501	A	C	A	C	0.00563007	-0.0033	0.0908	FALSE	FALSE	FALSE	ebi-a-GCST90014289	13	66446697	0.0536	34449	0.9503	DNA methylation Hannum age acceleration || id:ebi-a-GCST90014289	DNA methylation Hannum age acceleration	DNA methylation Hannum age acceleration || ||	TRUE	igd	NA	NA	NA	NA	NA	NA	NA	0.00109952	3e-07	ulcers	TRUE	reported	087iLD	textfile	2	TRUE
rs9889323	C	T	C	T	-0.00366488	0.0209	0.2975	FALSE	FALSE	FALSE	ebi-a-GCST90014289	17	40449246	0.0334	34449	0.531001	DNA methylation Hannum age acceleration || id:ebi-a-GCST90014289	DNA methylation Hannum age acceleration	DNA methylation Hannum age acceleration || ||	TRUE	igd	NA	NA	NA	NA	NA	NA	NA	0.000682982	8.1e-08	ulcers	TRUE	reported	087iLD	textfile	2	TRUE
rs10065325	A	G	A	G	0.00331194	-0.0334	0.5499	FALSE	FALSE	FALSE	ebi-a-GCST90014289	5	44609841	0.0301	34449	0.2667	DNA methylation Hannum age acceleration || id:ebi-a-GCST90014289	DNA methylation Hannum age acceleration	DNA methylation Hannum age acceleration || ||	TRUE	igd	NA	NA	NA	NA	NA	NA	NA	0.000702747	2.4e-06	bleeding gums	TRUE	reported	pjsSWn	textfile	2	TRUE
rs1080783	A	G	A	G	-0.00349783	-0.0033	0.3376	FALSE	FALSE	FALSE	ebi-a-GCST90014289	3	30135648	0.0312	34449	0.9162	DNA methylation Hannum age acceleration || id:ebi-a-GCST90014289	DNA methylation Hannum age acceleration	DNA methylation Hannum age acceleration || ||	TRUE	igd	NA	NA	NA	NA	NA	NA	NA	0.000745967	2.7e-06	bleeding gums	TRUE	reported	pjsSWn	textfile	2	TRUE
rs10889644	A	C	A	C	0.00374338	0.0282	0.5595	FALSE	FALSE	FALSE	ebi-a-GCST90014289	1	67145322	0.0301	34449	0.3489	DNA methylation Hannum age acceleration || id:ebi-a-GCST90014289	DNA methylation Hannum age acceleration	DNA methylation Hannum age acceleration || ||	TRUE	igd	NA	NA	NA	NA	NA	NA	NA	0.000708202	1.3e-07	bleeding gums	TRUE	reported	pjsSWn	textfile	2	TRUE
rs10948120	A	G	A	G	0.00478182	-0.0276	0.2732	FALSE	FALSE	FALSE	ebi-a-GCST90014289	6	44028307	0.0352	34449	0.4325	DNA methylation Hannum age acceleration || id:ebi-a-GCST90014289	DNA methylation Hannum age acceleration	DNA methylation Hannum age acceleration || ||	TRUE	igd	NA	NA	NA	NA	NA	NA	NA	0.000798987	2.2e-09	bleeding gums	TRUE	reported	pjsSWn	textfile	2	TRUE
rs111692872	T	G	T	G	-0.00891909	0.1205	0.0484	FALSE	FALSE	FALSE	ebi-a-GCST90014289	18	40528307	0.0745	34449	0.1056	DNA methylation Hannum age acceleration || id:ebi-a-GCST90014289	DNA methylation Hannum age acceleration	DNA methylation Hannum age acceleration || ||	TRUE	igd	NA	NA	NA	NA	NA	NA	NA	0.00174599	3.2e-07	bleeding gums	TRUE	reported	pjsSWn	textfile	2	TRUE
rs112611988	G	A	G	A	0.00768135	0.0231	0.0499	FALSE	FALSE	FALSE	ebi-a-GCST90014289	3	47353025	0.0737	34449	0.753999	DNA methylation Hannum age acceleration || id:ebi-a-GCST90014289	DNA methylation Hannum age acceleration	DNA methylation Hannum age acceleration || ||	TRUE	igd	NA	NA	NA	NA	NA	NA	NA	0.00167618	4.6e-06	bleeding gums	TRUE	reported	pjsSWn	textfile	2	TRUE
rs1130409	G	T	G	T	0.00326471	0.0053	0.4765	FALSE	FALSE	FALSE	ebi-a-GCST90014289	14	20925154	0.0313	34449	0.8659	DNA methylation Hannum age acceleration || id:ebi-a-GCST90014289	DNA methylation Hannum age acceleration	DNA methylation Hannum age acceleration || ||	TRUE	igd	NA	NA	NA	NA	NA	NA	NA	0.00070029	3.1e-06	bleeding gums	TRUE	reported	pjsSWn	textfile	2	TRUE
rs11650531	C	T	C	T	-0.00389531	-0.0571	0.2555	FALSE	FALSE	FALSE	ebi-a-GCST90014289	17	44873995	0.0351	34449	0.1033	DNA methylation Hannum age acceleration || id:ebi-a-GCST90014289	DNA methylation Hannum age acceleration	DNA methylation Hannum age acceleration || ||	TRUE	igd	NA	NA	NA	NA	NA	NA	NA	0.000806323	1.4e-06	bleeding gums	TRUE	reported	pjsSWn	textfile	2	TRUE
rs11713329	G	A	G	A	-0.00544328	-0.0064	0.116	FALSE	FALSE	FALSE	ebi-a-GCST90014289	3	37940408	0.0463	34449	0.8893	DNA methylation Hannum age acceleration || id:ebi-a-GCST90014289	DNA methylation Hannum age acceleration	DNA methylation Hannum age acceleration || ||	TRUE	igd	NA	NA	NA	NA	NA	NA	NA	0.00109509	6.7e-07	bleeding gums	TRUE	reported	pjsSWn	textfile	2	TRUE
rs117686655	A	G	A	G	0.0115225	-0.2737	0.0212	FALSE	FALSE	FALSE	ebi-a-GCST90014289	18	72043528	0.1227	34449	0.0256803	DNA methylation Hannum age acceleration || id:ebi-a-GCST90014289	DNA methylation Hannum age acceleration	DNA methylation Hannum age acceleration || ||	TRUE	igd	NA	NA	NA	NA	NA	NA	NA	0.00245496	2.7e-06	bleeding gums	TRUE	reported	pjsSWn	textfile	2	TRUE
rs117853201	A	G	A	G	-0.0113997	0.0092	0.0269	FALSE	FALSE	FALSE	ebi-a-GCST90014289	11	80035628	0.1077	34449	0.932	DNA methylation Hannum age acceleration || id:ebi-a-GCST90014289	DNA methylation Hannum age acceleration	DNA methylation Hannum age acceleration || ||	TRUE	igd	NA	NA	NA	NA	NA	NA	NA	0.00231618	8.6e-07	bleeding gums	TRUE	reported	pjsSWn	textfile	2	TRUE
rs11906605	G	A	G	A	-0.00399975	-0.0297	0.2509	FALSE	FALSE	FALSE	ebi-a-GCST90014289	20	55337102	0.0355	34449	0.4031	DNA methylation Hannum age acceleration || id:ebi-a-GCST90014289	DNA methylation Hannum age acceleration	DNA methylation Hannum age acceleration || ||	TRUE	igd	NA	NA	NA	NA	NA	NA	NA	0.000817547	1e-06	bleeding gums	TRUE	reported	pjsSWn	textfile	2	TRUE
rs12123214	T	C	T	C	0.00504418	0.0458	0.1565	FALSE	FALSE	FALSE	ebi-a-GCST90014289	1	5967750	0.0417	34449	0.2718	DNA methylation Hannum age acceleration || id:ebi-a-GCST90014289	DNA methylation Hannum age acceleration	DNA methylation Hannum age acceleration || ||	TRUE	igd	NA	NA	NA	NA	NA	NA	NA	0.000986071	3.1e-07	bleeding gums	TRUE	reported	pjsSWn	textfile	2	TRUE
rs12469405	G	C	G	C	0.00408411	0.0068	0.237	FALSE	TRUE	TRUE	ebi-a-GCST90014289	2	104972131	0.0353	34449	0.847	DNA methylation Hannum age acceleration || id:ebi-a-GCST90014289	DNA methylation Hannum age acceleration	DNA methylation Hannum age acceleration || ||	TRUE	igd	NA	NA	NA	NA	NA	NA	NA	0.00083104	8.9e-07	bleeding gums	TRUE	reported	pjsSWn	textfile	2	FALSE
rs12946844	T	C	T	C	-0.00845519	0.0158	0.1948	FALSE	FALSE	FALSE	ebi-a-GCST90014289	17	27172520	0.0378	34449	0.676901	DNA methylation Hannum age acceleration || id:ebi-a-GCST90014289	DNA methylation Hannum age acceleration	DNA methylation Hannum age acceleration || ||	TRUE	igd	TRUE	rs12946844	rs28847895	T	C	C	T	0.00169771	6.3e-07	bleeding gums	TRUE	reported	pjsSWn	textfile	2	TRUE
rs1486073	A	G	A	G	-0.00678378	0.1225	0.9367	FALSE	FALSE	FALSE	ebi-a-GCST90014289	2	156163802	0.062	34449	0.0482403	DNA methylation Hannum age acceleration || id:ebi-a-GCST90014289	DNA methylation Hannum age acceleration	DNA methylation Hannum age acceleration || ||	TRUE	igd	NA	NA	NA	NA	NA	NA	NA	0.00143528	2.3e-06	bleeding gums	TRUE	reported	pjsSWn	textfile	2	TRUE
rs148749798	C	T	C	T	-0.0110482	0.0617	0.0239	FALSE	FALSE	FALSE	ebi-a-GCST90014289	7	46362367	0.1229	34449	0.6155	DNA methylation Hannum age acceleration || id:ebi-a-GCST90014289	DNA methylation Hannum age acceleration	DNA methylation Hannum age acceleration || ||	TRUE	igd	NA	NA	NA	NA	NA	NA	NA	0.00235514	2.7e-06	bleeding gums	TRUE	reported	pjsSWn	textfile	2	TRUE
rs150064030	A	G	A	G	0.00747595	-0.0654	0.0745	FALSE	FALSE	FALSE	ebi-a-GCST90014289	13	73969729	0.0607	34449	0.2816	DNA methylation Hannum age acceleration || id:ebi-a-GCST90014289	DNA methylation Hannum age acceleration	DNA methylation Hannum age acceleration || ||	TRUE	igd	NA	NA	NA	NA	NA	NA	NA	0.00138146	6.2e-08	bleeding gums	TRUE	reported	pjsSWn	textfile	2	TRUE
rs17535450	A	G	A	G	0.0102938	0.2079	0.0277	FALSE	FALSE	FALSE	ebi-a-GCST90014289	2	39900013	0.1122	34449	0.0637793	DNA methylation Hannum age acceleration || id:ebi-a-GCST90014289	DNA methylation Hannum age acceleration	DNA methylation Hannum age acceleration || ||	TRUE	igd	NA	NA	NA	NA	NA	NA	NA	0.00216348	2e-06	bleeding gums	TRUE	reported	pjsSWn	textfile	2	TRUE
rs2309308	T	C	T	C	-0.00329497	-0.0291	0.4484	FALSE	FALSE	FALSE	ebi-a-GCST90014289	8	21951598	0.0306	34449	0.3426	DNA methylation Hannum age acceleration || id:ebi-a-GCST90014289	DNA methylation Hannum age acceleration	DNA methylation Hannum age acceleration || ||	TRUE	igd	NA	NA	NA	NA	NA	NA	NA	0.000707266	3.2e-06	bleeding gums	TRUE	reported	pjsSWn	textfile	2	TRUE
rs2373275	G	C	G	C	-0.00334704	-0.0202	0.5608	FALSE	TRUE	TRUE	ebi-a-GCST90014289	7	147652449	0.0301	34449	0.5022	DNA methylation Hannum age acceleration || id:ebi-a-GCST90014289	DNA methylation Hannum age acceleration	DNA methylation Hannum age acceleration || ||	TRUE	igd	NA	NA	NA	NA	NA	NA	NA	0.000707606	2.2e-06	bleeding gums	TRUE	reported	pjsSWn	textfile	2	FALSE
rs34337863	G	A	G	A	0.00376633	-0.0185	0.319	FALSE	FALSE	FALSE	ebi-a-GCST90014289	1	44591735	0.0317	34449	0.5582	DNA methylation Hannum age acceleration || id:ebi-a-GCST90014289	DNA methylation Hannum age acceleration	DNA methylation Hannum age acceleration || ||	TRUE	igd	NA	NA	NA	NA	NA	NA	NA	0.000753392	5.8e-07	bleeding gums	TRUE	reported	pjsSWn	textfile	2	TRUE
rs35226696	T	C	T	C	0.00391104	0.0193	0.2345	FALSE	FALSE	FALSE	ebi-a-GCST90014289	8	10117279	0.0364	34449	0.596	DNA methylation Hannum age acceleration || id:ebi-a-GCST90014289	DNA methylation Hannum age acceleration	DNA methylation Hannum age acceleration || ||	TRUE	igd	NA	NA	NA	NA	NA	NA	NA	0.000839342	3.2e-06	bleeding gums	TRUE	reported	pjsSWn	textfile	2	TRUE
rs35273090	A	C	A	C	0.00322914	-0.0274	0.4551	FALSE	FALSE	FALSE	ebi-a-GCST90014289	6	162128136	0.0303	34449	0.3655	DNA methylation Hannum age acceleration || id:ebi-a-GCST90014289	DNA methylation Hannum age acceleration	DNA methylation Hannum age acceleration || ||	TRUE	igd	NA	NA	NA	NA	NA	NA	NA	0.00070498	4.6e-06	bleeding gums	TRUE	reported	pjsSWn	textfile	2	TRUE
rs4631926	C	T	C	T	-0.00375186	-0.0149	0.7335	FALSE	FALSE	FALSE	ebi-a-GCST90014289	12	128242377	0.0348	34449	0.669	DNA methylation Hannum age acceleration || id:ebi-a-GCST90014289	DNA methylation Hannum age acceleration	DNA methylation Hannum age acceleration || ||	TRUE	igd	NA	NA	NA	NA	NA	NA	NA	0.000793056	2.2e-06	bleeding gums	TRUE	reported	pjsSWn	textfile	2	TRUE
rs4766602	C	T	C	T	0.00364034	-0.028	0.4217	FALSE	FALSE	FALSE	ebi-a-GCST90014289	12	109890510	0.0305	34449	0.3588	DNA methylation Hannum age acceleration || id:ebi-a-GCST90014289	DNA methylation Hannum age acceleration	DNA methylation Hannum age acceleration || ||	TRUE	igd	NA	NA	NA	NA	NA	NA	NA	0.00072524	5.2e-07	bleeding gums	TRUE	reported	pjsSWn	textfile	2	TRUE
rs4946822	T	A	T	A	-0.00478568	0.0395	0.8148	FALSE	TRUE	TRUE	ebi-a-GCST90014289	6	107477985	0.04	34449	0.3239	DNA methylation Hannum age acceleration || id:ebi-a-GCST90014289	DNA methylation Hannum age acceleration	DNA methylation Hannum age acceleration || ||	TRUE	igd	NA	NA	NA	NA	NA	NA	NA	0.000929649	2.6e-07	bleeding gums	TRUE	reported	pjsSWn	textfile	2	FALSE
rs6538223	G	A	G	A	-0.00334198	-0.0123	0.4885	FALSE	FALSE	FALSE	ebi-a-GCST90014289	12	90466043	0.0299	34449	0.6807	DNA methylation Hannum age acceleration || id:ebi-a-GCST90014289	DNA methylation Hannum age acceleration	DNA methylation Hannum age acceleration || ||	TRUE	igd	NA	NA	NA	NA	NA	NA	NA	0.000697782	1.7e-06	bleeding gums	TRUE	reported	pjsSWn	textfile	2	TRUE
rs6962635	A	G	A	G	0.00406988	-0.0222	0.2683	FALSE	FALSE	FALSE	ebi-a-GCST90014289	7	127688625	0.0342	34449	0.5161	DNA methylation Hannum age acceleration || id:ebi-a-GCST90014289	DNA methylation Hannum age acceleration	DNA methylation Hannum age acceleration || ||	TRUE	igd	NA	NA	NA	NA	NA	NA	NA	0.000780168	1.8e-07	bleeding gums	TRUE	reported	pjsSWn	textfile	2	TRUE
rs6974889	G	A	G	A	-0.00349958	-0.0142	0.493	FALSE	FALSE	FALSE	ebi-a-GCST90014289	7	104243289	0.03	34449	0.636	DNA methylation Hannum age acceleration || id:ebi-a-GCST90014289	DNA methylation Hannum age acceleration	DNA methylation Hannum age acceleration || ||	TRUE	igd	NA	NA	NA	NA	NA	NA	NA	0.000701537	6.1e-07	bleeding gums	TRUE	reported	pjsSWn	textfile	2	TRUE
rs711076	C	T	C	T	0.0035801	0.0289	0.3171	FALSE	FALSE	FALSE	ebi-a-GCST90014289	12	77905207	0.0322	34449	0.3697	DNA methylation Hannum age acceleration || id:ebi-a-GCST90014289	DNA methylation Hannum age acceleration	DNA methylation Hannum age acceleration || ||	TRUE	igd	NA	NA	NA	NA	NA	NA	NA	0.000749086	1.8e-06	bleeding gums	TRUE	reported	pjsSWn	textfile	2	TRUE
rs7125773	C	T	C	T	0.00447246	-0.0122	0.6977	FALSE	FALSE	FALSE	ebi-a-GCST90014289	11	34723573	0.0325	34449	0.706999	DNA methylation Hannum age acceleration || id:ebi-a-GCST90014289	DNA methylation Hannum age acceleration	DNA methylation Hannum age acceleration || ||	TRUE	igd	NA	NA	NA	NA	NA	NA	NA	0.000761638	4.3e-09	bleeding gums	TRUE	reported	pjsSWn	textfile	2	TRUE
rs72769742	G	T	G	T	-0.0163415	-0.1364	0.0183	FALSE	FALSE	FALSE	ebi-a-GCST90014289	15	96736501	0.1531	34449	0.373	DNA methylation Hannum age acceleration || id:ebi-a-GCST90014289	DNA methylation Hannum age acceleration	DNA methylation Hannum age acceleration || ||	TRUE	igd	NA	NA	NA	NA	NA	NA	NA	0.00322082	3.9e-07	bleeding gums	TRUE	reported	pjsSWn	textfile	2	TRUE
rs7316831	A	C	A	C	-0.00330544	-0.0499	0.4035	FALSE	FALSE	FALSE	ebi-a-GCST90014289	12	28455998	0.0303	34449	0.1004	DNA methylation Hannum age acceleration || id:ebi-a-GCST90014289	DNA methylation Hannum age acceleration	DNA methylation Hannum age acceleration || ||	TRUE	igd	NA	NA	NA	NA	NA	NA	NA	0.000714659	3.7e-06	bleeding gums	TRUE	reported	pjsSWn	textfile	2	TRUE
rs73313647	T	A	T	A	-0.00437396	0.0096	0.2314	FALSE	TRUE	TRUE	ebi-a-GCST90014289	14	75693601	0.0363	34449	0.791099	DNA methylation Hannum age acceleration || id:ebi-a-GCST90014289	DNA methylation Hannum age acceleration	DNA methylation Hannum age acceleration || ||	TRUE	igd	NA	NA	NA	NA	NA	NA	NA	0.000825677	1.2e-07	bleeding gums	TRUE	reported	pjsSWn	textfile	2	FALSE
rs73842453	T	A	T	A	-0.00582335	-0.069	0.0941	FALSE	TRUE	TRUE	ebi-a-GCST90014289	4	94717432	0.0541	34449	0.2025	DNA methylation Hannum age acceleration || id:ebi-a-GCST90014289	DNA methylation Hannum age acceleration	DNA methylation Hannum age acceleration || ||	TRUE	igd	NA	NA	NA	NA	NA	NA	NA	0.00125077	3.2e-06	bleeding gums	TRUE	reported	pjsSWn	textfile	2	FALSE
rs7534703	T	C	T	C	0.0115625	0.0457	0.0206	FALSE	FALSE	FALSE	ebi-a-GCST90014289	1	197302005	0.1353	34449	0.7356	DNA methylation Hannum age acceleration || id:ebi-a-GCST90014289	DNA methylation Hannum age acceleration	DNA methylation Hannum age acceleration || ||	TRUE	igd	NA	NA	NA	NA	NA	NA	NA	0.00248478	3.3e-06	bleeding gums	TRUE	reported	pjsSWn	textfile	2	TRUE
rs75906475	G	A	G	A	-0.00653546	0.1108	0.0729	FALSE	FALSE	FALSE	ebi-a-GCST90014289	5	166496557	0.0621	34449	0.0742403	DNA methylation Hannum age acceleration || id:ebi-a-GCST90014289	DNA methylation Hannum age acceleration	DNA methylation Hannum age acceleration || ||	TRUE	igd	NA	NA	NA	NA	NA	NA	NA	0.00138706	2.5e-06	bleeding gums	TRUE	reported	pjsSWn	textfile	2	TRUE
rs7740510	C	T	C	T	0.00381805	0.0721	0.2792	FALSE	FALSE	FALSE	ebi-a-GCST90014289	6	25605512	0.0327	34449	0.0276401	DNA methylation Hannum age acceleration || id:ebi-a-GCST90014289	DNA methylation Hannum age acceleration	DNA methylation Hannum age acceleration || ||	TRUE	igd	NA	NA	NA	NA	NA	NA	NA	0.000781645	1e-06	bleeding gums	TRUE	reported	pjsSWn	textfile	2	TRUE
rs77447625	C	T	C	T	-0.00892746	-0.0009	0.0387	FALSE	FALSE	FALSE	ebi-a-GCST90014289	2	67814935	0.0883	34449	0.9922	DNA methylation Hannum age acceleration || id:ebi-a-GCST90014289	DNA methylation Hannum age acceleration	DNA methylation Hannum age acceleration || ||	TRUE	igd	NA	NA	NA	NA	NA	NA	NA	0.00183499	1.1e-06	bleeding gums	TRUE	reported	pjsSWn	textfile	2	TRUE
rs7932	C	G	C	G	0.00382585	0.0087	0.2376	FALSE	TRUE	TRUE	ebi-a-GCST90014289	11	67758895	0.0356	34449	0.8072	DNA methylation Hannum age acceleration || id:ebi-a-GCST90014289	DNA methylation Hannum age acceleration	DNA methylation Hannum age acceleration || ||	TRUE	igd	NA	NA	NA	NA	NA	NA	NA	0.000821179	3.2e-06	bleeding gums	TRUE	reported	pjsSWn	textfile	2	FALSE
rs8002827	G	T	G	T	-0.00446632	-0.0026	0.5098	FALSE	FALSE	FALSE	ebi-a-GCST90014289	13	73836097	0.0302	34449	0.9314	DNA methylation Hannum age acceleration || id:ebi-a-GCST90014289	DNA methylation Hannum age acceleration	DNA methylation Hannum age acceleration || ||	TRUE	igd	NA	NA	NA	NA	NA	NA	NA	0.000701549	1.9e-10	bleeding gums	TRUE	reported	pjsSWn	textfile	2	TRUE
rs943557	A	G	A	G	-0.00327874	0.036	0.4482	FALSE	FALSE	FALSE	ebi-a-GCST90014289	1	102370006	0.0295	34449	0.2229	DNA methylation Hannum age acceleration || id:ebi-a-GCST90014289	DNA methylation Hannum age acceleration	DNA methylation Hannum age acceleration || ||	TRUE	igd	NA	NA	NA	NA	NA	NA	NA	0.000706466	3.5e-06	bleeding gums	TRUE	reported	pjsSWn	textfile	2	TRUE
rs9477074	C	T	C	T	0.00332635	0.0222	0.3862	FALSE	FALSE	FALSE	ebi-a-GCST90014289	6	16269363	0.0303	34449	0.4643	DNA methylation Hannum age acceleration || id:ebi-a-GCST90014289	DNA methylation Hannum age acceleration	DNA methylation Hannum age acceleration || ||	TRUE	igd	NA	NA	NA	NA	NA	NA	NA	0.000719898	3.8e-06	bleeding gums	TRUE	reported	pjsSWn	textfile	2	TRUE
rs11049359	C	T	C	T	0.00250543	0.0553	0.3054	FALSE	FALSE	FALSE	ebi-a-GCST90014289	12	28279773	0.0323	34449	0.0865406	DNA methylation Hannum age acceleration || id:ebi-a-GCST90014289	DNA methylation Hannum age acceleration	DNA methylation Hannum age acceleration || ||	TRUE	igd	NA	NA	NA	NA	NA	NA	NA	0.000450191	2.6e-08	loose teeth	TRUE	reported	lUu7Cf	textfile	2	TRUE
rs1117062	T	C	T	C	0.00205667	0.0488	0.6934	FALSE	FALSE	FALSE	ebi-a-GCST90014289	15	75462055	0.0325	34449	0.1332	DNA methylation Hannum age acceleration || id:ebi-a-GCST90014289	DNA methylation Hannum age acceleration	DNA methylation Hannum age acceleration || ||	TRUE	igd	NA	NA	NA	NA	NA	NA	NA	0.000444591	3.7e-06	loose teeth	TRUE	reported	lUu7Cf	textfile	2	TRUE
rs11220245	G	A	G	A	0.00246929	-0.0278	0.2499	FALSE	FALSE	FALSE	ebi-a-GCST90014289	11	99382853	0.035	34449	0.4264	DNA methylation Hannum age acceleration || id:ebi-a-GCST90014289	DNA methylation Hannum age acceleration	DNA methylation Hannum age acceleration || ||	TRUE	igd	NA	NA	NA	NA	NA	NA	NA	0.000480049	2.7e-07	loose teeth	TRUE	reported	lUu7Cf	textfile	2	TRUE
rs12117194	G	C	G	C	-0.00194961	0.0684	0.5146	FALSE	TRUE	TRUE	ebi-a-GCST90014289	1	205040943	0.0293	34449	0.0197301	DNA methylation Hannum age acceleration || id:ebi-a-GCST90014289	DNA methylation Hannum age acceleration	DNA methylation Hannum age acceleration || ||	TRUE	igd	NA	NA	NA	NA	NA	NA	NA	0.000413491	2.4e-06	loose teeth	TRUE	reported	lUu7Cf	textfile	2	FALSE
rs279743	C	T	C	T	-0.00193016	-0.0167	0.4674	FALSE	FALSE	FALSE	ebi-a-GCST90014289	5	53415114	0.0298	34449	0.5751	DNA methylation Hannum age acceleration || id:ebi-a-GCST90014289	DNA methylation Hannum age acceleration	DNA methylation Hannum age acceleration || ||	TRUE	igd	NA	NA	NA	NA	NA	NA	NA	0.000416911	3.7e-06	loose teeth	TRUE	reported	lUu7Cf	textfile	2	TRUE
rs2947122	A	G	A	G	0.00268255	0.066	0.8251	FALSE	FALSE	FALSE	ebi-a-GCST90014289	12	84681215	0.0415	34449	0.1116	DNA methylation Hannum age acceleration || id:ebi-a-GCST90014289	DNA methylation Hannum age acceleration	DNA methylation Hannum age acceleration || ||	TRUE	igd	NA	NA	NA	NA	NA	NA	NA	0.00055284	1.2e-06	loose teeth	TRUE	reported	lUu7Cf	textfile	2	TRUE
rs312989	G	A	G	A	0.00211591	0.0245	0.3625	FALSE	FALSE	FALSE	ebi-a-GCST90014289	18	1899291	0.0315	34449	0.4366	DNA methylation Hannum age acceleration || id:ebi-a-GCST90014289	DNA methylation Hannum age acceleration	DNA methylation Hannum age acceleration || ||	TRUE	igd	NA	NA	NA	NA	NA	NA	NA	0.000430573	8.9e-07	loose teeth	TRUE	reported	lUu7Cf	textfile	2	TRUE
rs34438171	T	C	T	C	0.00288565	-0.0192	0.1366	FALSE	FALSE	FALSE	ebi-a-GCST90014289	21	44826287	0.0486	34449	0.6928	DNA methylation Hannum age acceleration || id:ebi-a-GCST90014289	DNA methylation Hannum age acceleration	DNA methylation Hannum age acceleration || ||	TRUE	igd	NA	NA	NA	NA	NA	NA	NA	0.00062764	4.3e-06	loose teeth	TRUE	reported	lUu7Cf	textfile	2	TRUE
rs3737404	C	G	C	G	0.0033958	0.0952	0.0875	FALSE	TRUE	TRUE	ebi-a-GCST90014289	18	59222615	0.0548	34449	0.0825601	DNA methylation Hannum age acceleration || id:ebi-a-GCST90014289	DNA methylation Hannum age acceleration	DNA methylation Hannum age acceleration || ||	TRUE	igd	NA	NA	NA	NA	NA	NA	NA	0.000742261	4.8e-06	loose teeth	TRUE	reported	lUu7Cf	textfile	2	FALSE
rs3763469	C	T	C	T	-0.00251416	-0.0097	0.2274	FALSE	FALSE	FALSE	ebi-a-GCST90014289	7	94021475	0.0367	34449	0.7925	DNA methylation Hannum age acceleration || id:ebi-a-GCST90014289	DNA methylation Hannum age acceleration	DNA methylation Hannum age acceleration || ||	TRUE	igd	NA	NA	NA	NA	NA	NA	NA	0.000506134	6.8e-07	loose teeth	TRUE	reported	lUu7Cf	textfile	2	TRUE
rs4801882	A	G	A	G	0.00221436	-0.0207	0.4411	FALSE	FALSE	FALSE	ebi-a-GCST90014289	19	52127053	0.0307	34449	0.4992	DNA methylation Hannum age acceleration || id:ebi-a-GCST90014289	DNA methylation Hannum age acceleration	DNA methylation Hannum age acceleration || ||	TRUE	igd	NA	NA	NA	NA	NA	NA	NA	0.000416304	1e-07	loose teeth	TRUE	reported	lUu7Cf	textfile	2	TRUE
rs61823158	G	A	G	A	-0.00428058	-0.022	0.0666	FALSE	FALSE	FALSE	ebi-a-GCST90014289	1	234792226	0.0603	34449	0.7147	DNA methylation Hannum age acceleration || id:ebi-a-GCST90014289	DNA methylation Hannum age acceleration	DNA methylation Hannum age acceleration || ||	TRUE	igd	NA	NA	NA	NA	NA	NA	NA	0.000845312	4.1e-07	loose teeth	TRUE	reported	lUu7Cf	textfile	2	TRUE
rs6586364	T	G	T	G	0.00320987	0.0061	0.1076	FALSE	FALSE	FALSE	ebi-a-GCST90014289	1	234028228	0.0485	34449	0.8993	DNA methylation Hannum age acceleration || id:ebi-a-GCST90014289	DNA methylation Hannum age acceleration	DNA methylation Hannum age acceleration || ||	TRUE	igd	NA	NA	NA	NA	NA	NA	NA	0.000672728	1.8e-06	loose teeth	TRUE	reported	lUu7Cf	textfile	2	TRUE
rs7028167	C	A	C	A	0.00236337	0.0496	0.2194	FALSE	FALSE	FALSE	ebi-a-GCST90014289	9	86743347	0.0371	34449	0.1811	DNA methylation Hannum age acceleration || id:ebi-a-GCST90014289	DNA methylation Hannum age acceleration	DNA methylation Hannum age acceleration || ||	TRUE	igd	NA	NA	NA	NA	NA	NA	NA	0.000512509	4e-06	loose teeth	TRUE	reported	lUu7Cf	textfile	2	TRUE
rs714962	G	A	G	A	0.00209451	-0.0446	0.3264	FALSE	FALSE	FALSE	ebi-a-GCST90014289	22	29793835	0.0322	34449	0.1659	DNA methylation Hannum age acceleration || id:ebi-a-GCST90014289	DNA methylation Hannum age acceleration	DNA methylation Hannum age acceleration || ||	TRUE	igd	NA	NA	NA	NA	NA	NA	NA	0.000445772	2.6e-06	loose teeth	TRUE	reported	lUu7Cf	textfile	2	TRUE
rs72664597	G	A	G	A	0.00422608	0.0326	0.066	FALSE	FALSE	FALSE	ebi-a-GCST90014289	4	113177193	0.0617	34449	0.5978	DNA methylation Hannum age acceleration || id:ebi-a-GCST90014289	DNA methylation Hannum age acceleration	DNA methylation Hannum age acceleration || ||	TRUE	igd	NA	NA	NA	NA	NA	NA	NA	0.000839687	4.8e-07	loose teeth	TRUE	reported	lUu7Cf	textfile	2	TRUE
rs982894	G	A	G	A	0.00198054	0.0198	0.6223	FALSE	FALSE	FALSE	ebi-a-GCST90014289	14	99166350	0.0312	34449	0.525801	DNA methylation Hannum age acceleration || id:ebi-a-GCST90014289	DNA methylation Hannum age acceleration	DNA methylation Hannum age acceleration || ||	TRUE	igd	NA	NA	NA	NA	NA	NA	NA	0.000430286	4.2e-06	loose teeth	TRUE	reported	lUu7Cf	textfile	2	TRUE
rs114409445	A	G	A	G	0.00652261	-0.1431	0.0249	FALSE	FALSE	FALSE	ebi-a-GCST90014289	4	96503750	0.1315	34449	0.2763	DNA methylation Hannum age acceleration || id:ebi-a-GCST90014289	DNA methylation Hannum age acceleration	DNA methylation Hannum age acceleration || ||	TRUE	igd	NA	NA	NA	NA	NA	NA	NA	0.00139896	3.1e-06	toothache	TRUE	reported	7PZWNR	textfile	2	TRUE
rs11842434	C	T	C	T	-0.00214146	0.0342	0.6892	FALSE	FALSE	FALSE	ebi-a-GCST90014289	13	110916074	0.0324	34449	0.2914	DNA methylation Hannum age acceleration || id:ebi-a-GCST90014289	DNA methylation Hannum age acceleration	DNA methylation Hannum age acceleration || ||	TRUE	igd	NA	NA	NA	NA	NA	NA	NA	0.000447725	1.7e-06	toothache	TRUE	reported	7PZWNR	textfile	2	TRUE
rs12516437	A	C	A	C	0.00215619	0.0195	0.2651	FALSE	FALSE	FALSE	ebi-a-GCST90014289	5	167696063	0.0348	34449	0.5757	DNA methylation Hannum age acceleration || id:ebi-a-GCST90014289	DNA methylation Hannum age acceleration	DNA methylation Hannum age acceleration || ||	TRUE	igd	NA	NA	NA	NA	NA	NA	NA	0.000470025	4.5e-06	toothache	TRUE	reported	7PZWNR	textfile	2	TRUE
rs130413	T	G	T	G	-0.00254115	-0.0155	0.8294	FALSE	FALSE	FALSE	ebi-a-GCST90014289	22	28488105	0.0404	34449	0.7007	DNA methylation Hannum age acceleration || id:ebi-a-GCST90014289	DNA methylation Hannum age acceleration	DNA methylation Hannum age acceleration || ||	TRUE	igd	NA	NA	NA	NA	NA	NA	NA	0.000556343	4.9e-06	toothache	TRUE	reported	7PZWNR	textfile	2	TRUE
rs13126192	T	C	T	C	0.00193902	0.0036	0.415	FALSE	FALSE	FALSE	ebi-a-GCST90014289	4	117769337	0.0302	34449	0.9063	DNA methylation Hannum age acceleration || id:ebi-a-GCST90014289	DNA methylation Hannum age acceleration	DNA methylation Hannum age acceleration || ||	TRUE	igd	NA	NA	NA	NA	NA	NA	NA	0.000419572	3.8e-06	toothache	TRUE	reported	7PZWNR	textfile	2	TRUE
rs143393054	C	G	C	G	0.00284932	-0.0854	0.1586	FALSE	TRUE	TRUE	ebi-a-GCST90014289	10	126208671	0.0422	34449	0.0428401	DNA methylation Hannum age acceleration || id:ebi-a-GCST90014289	DNA methylation Hannum age acceleration	DNA methylation Hannum age acceleration || ||	TRUE	igd	NA	NA	NA	NA	NA	NA	NA	0.000572128	6.4e-07	toothache	TRUE	reported	7PZWNR	textfile	2	FALSE
rs17755239	C	T	C	T	0.00275691	0.0189	0.1722	FALSE	FALSE	FALSE	ebi-a-GCST90014289	15	23914661	0.0403	34449	0.6385	DNA methylation Hannum age acceleration || id:ebi-a-GCST90014289	DNA methylation Hannum age acceleration	DNA methylation Hannum age acceleration || ||	TRUE	igd	NA	NA	NA	NA	NA	NA	NA	0.000553643	6.4e-07	toothache	TRUE	reported	7PZWNR	textfile	2	TRUE
rs1971300	T	G	T	G	-0.0020975	-0.0327	0.4204	FALSE	FALSE	FALSE	ebi-a-GCST90014289	17	8382184	0.0303	34449	0.2811	DNA methylation Hannum age acceleration || id:ebi-a-GCST90014289	DNA methylation Hannum age acceleration	DNA methylation Hannum age acceleration || ||	TRUE	igd	NA	NA	NA	NA	NA	NA	NA	0.00042184	6.6e-07	toothache	TRUE	reported	7PZWNR	textfile	2	TRUE
rs2807769	C	T	C	T	-0.00220306	0.012	0.2523	FALSE	FALSE	FALSE	ebi-a-GCST90014289	14	34933810	0.0352	34449	0.7327	DNA methylation Hannum age acceleration || id:ebi-a-GCST90014289	DNA methylation Hannum age acceleration	DNA methylation Hannum age acceleration || ||	TRUE	igd	NA	NA	NA	NA	NA	NA	NA	0.000477875	4e-06	toothache	TRUE	reported	7PZWNR	textfile	2	TRUE
rs545099	T	C	T	C	-0.00687586	0.0902	0.9755	FALSE	FALSE	FALSE	ebi-a-GCST90014289	6	165953127	0.1226	34449	0.462	DNA methylation Hannum age acceleration || id:ebi-a-GCST90014289	DNA methylation Hannum age acceleration	DNA methylation Hannum age acceleration || ||	TRUE	igd	NA	NA	NA	NA	NA	NA	NA	0.00147114	3e-06	toothache	TRUE	reported	7PZWNR	textfile	2	TRUE
rs73906929	G	T	G	T	0.00536324	0.0014	0.0341	FALSE	FALSE	FALSE	ebi-a-GCST90014289	20	41035747	0.0962	34449	0.9882	DNA methylation Hannum age acceleration || id:ebi-a-GCST90014289	DNA methylation Hannum age acceleration	DNA methylation Hannum age acceleration || ||	TRUE	igd	NA	NA	NA	NA	NA	NA	NA	0.00112772	2e-06	toothache	TRUE	reported	7PZWNR	textfile	2	TRUE
rs75386905	G	A	G	A	0.00364791	0.0643	0.0896	FALSE	FALSE	FALSE	ebi-a-GCST90014289	12	2691475	0.0628	34449	0.3054	DNA methylation Hannum age acceleration || id:ebi-a-GCST90014289	DNA methylation Hannum age acceleration	DNA methylation Hannum age acceleration || ||	TRUE	igd	NA	NA	NA	NA	NA	NA	NA	0.000766161	1.9e-06	toothache	TRUE	reported	7PZWNR	textfile	2	TRUE
rs7868672	G	A	G	A	0.00211184	0.0663	0.406	FALSE	FALSE	FALSE	ebi-a-GCST90014289	9	133787701	0.0318	34449	0.0372203	DNA methylation Hannum age acceleration || id:ebi-a-GCST90014289	DNA methylation Hannum age acceleration	DNA methylation Hannum age acceleration || ||	TRUE	igd	NA	NA	NA	NA	NA	NA	NA	0.00042238	5.7e-07	toothache	TRUE	reported	7PZWNR	textfile	2	TRUE
rs9590748	T	C	T	C	-0.00221745	0.0236	0.2875	FALSE	FALSE	FALSE	ebi-a-GCST90014289	13	43779376	0.0338	34449	0.484	DNA methylation Hannum age acceleration || id:ebi-a-GCST90014289	DNA methylation Hannum age acceleration	DNA methylation Hannum age acceleration || ||	TRUE	igd	NA	NA	NA	NA	NA	NA	NA	0.000460207	1.4e-06	toothache	TRUE	reported	7PZWNR	textfile	2	TRUE
rs10143801	A	G	A	G	-0.084	-0.041	0.722	FALSE	FALSE	FALSE	ebi-a-GCST90014289	14	88321793	0.0338	34449	0.2243	DNA methylation Hannum age acceleration || id:ebi-a-GCST90014289	DNA methylation Hannum age acceleration	DNA methylation Hannum age acceleration || ||	TRUE	igd	NA	NA	NA	NA	NA	NA	NA	0.0171	8.66e-07	periodontitis	TRUE	reported	8Qdg51	textfile	2	TRUE
rs138868497	T	C	T	C	1.6387	-0.0314	0.99	FALSE	FALSE	FALSE	ebi-a-GCST90014289	11	86508546	0.2126	34449	0.8824	DNA methylation Hannum age acceleration || id:ebi-a-GCST90014289	DNA methylation Hannum age acceleration	DNA methylation Hannum age acceleration || ||	TRUE	igd	NA	NA	NA	NA	NA	NA	NA	0.3324	8.2e-07	periodontitis	TRUE	reported	8Qdg51	textfile	2	TRUE
rs151226594	T	G	T	G	-0.3671	-0.1373	0.9795	FALSE	FALSE	FALSE	ebi-a-GCST90014289	11	64256137	0.1298	34449	0.2903	DNA methylation Hannum age acceleration || id:ebi-a-GCST90014289	DNA methylation Hannum age acceleration	DNA methylation Hannum age acceleration || ||	TRUE	igd	NA	NA	NA	NA	NA	NA	NA	0.0768	1.75e-06	periodontitis	TRUE	reported	8Qdg51	textfile	2	TRUE
rs2921075	C	G	C	G	0.0916	0.0744	0.6686	FALSE	TRUE	TRUE	ebi-a-GCST90014289	8	8305889	0.0322	34449	0.0207998	DNA methylation Hannum age acceleration || id:ebi-a-GCST90014289	DNA methylation Hannum age acceleration	DNA methylation Hannum age acceleration || ||	TRUE	igd	NA	NA	NA	NA	NA	NA	NA	0.0183	5.44e-07	periodontitis	TRUE	reported	8Qdg51	textfile	2	FALSE
rs4811024	C	G	C	G	-0.1337	0.0568	0.102	FALSE	TRUE	TRUE	ebi-a-GCST90014289	20	48909496	0.054	34449	0.293	DNA methylation Hannum age acceleration || id:ebi-a-GCST90014289	DNA methylation Hannum age acceleration	DNA methylation Hannum age acceleration || ||	TRUE	igd	NA	NA	NA	NA	NA	NA	NA	0.0292	4.62e-06	periodontitis	TRUE	reported	8Qdg51	textfile	2	FALSE
rs73155039	A	G	A	G	0.8316	-0.1494	0.9859	FALSE	FALSE	FALSE	ebi-a-GCST90014289	7	136207654	0.1824	34449	0.4125	DNA methylation Hannum age acceleration || id:ebi-a-GCST90014289	DNA methylation Hannum age acceleration	DNA methylation Hannum age acceleration || ||	TRUE	igd	NA	NA	NA	NA	NA	NA	NA	0.1757	2.22e-06	periodontitis	TRUE	reported	8Qdg51	textfile	2	TRUE
rs76734229	A	G	A	G	-0.1761	-0.0608	0.0896	FALSE	FALSE	FALSE	ebi-a-GCST90014289	18	10854213	0.0565	34449	0.2816	DNA methylation Hannum age acceleration || id:ebi-a-GCST90014289	DNA methylation Hannum age acceleration	DNA methylation Hannum age acceleration || ||	TRUE	igd	NA	NA	NA	NA	NA	NA	NA	0.037	1.94e-06	periodontitis	TRUE	reported	8Qdg51	textfile	2	TRUE
rs9954920	T	C	T	C	0.0769	0.0469	0.381	FALSE	FALSE	FALSE	ebi-a-GCST90014289	18	49752432	0.0314	34449	0.1358	DNA methylation Hannum age acceleration || id:ebi-a-GCST90014289	DNA methylation Hannum age acceleration	DNA methylation Hannum age acceleration || ||	TRUE	igd	NA	NA	NA	NA	NA	NA	NA	0.0163	2.37e-06	periodontitis	TRUE	reported	8Qdg51	textfile	2	TRUE
rs10924847	A	G	A	G	-0.1335	-0.079	0.0312	FALSE	FALSE	FALSE	ebi-a-GCST90014289	1	246991412	0.0931	34449	0.3963	DNA methylation Hannum age acceleration || id:ebi-a-GCST90014289	DNA methylation Hannum age acceleration	DNA methylation Hannum age acceleration || ||	TRUE	igd	NA	NA	NA	NA	NA	NA	NA	0.0276	1.29e-06	DMFS	TRUE	reported	nkWUzQ	textfile	2	TRUE
rs114824063	T	C	T	C	0.2182	-0.1162	0.975	FALSE	FALSE	FALSE	ebi-a-GCST90014289	3	72494049	0.1231	34449	0.3452	DNA methylation Hannum age acceleration || id:ebi-a-GCST90014289	DNA methylation Hannum age acceleration	DNA methylation Hannum age acceleration || ||	TRUE	igd	NA	NA	NA	NA	NA	NA	NA	0.0472	3.69e-06	DMFS	TRUE	reported	nkWUzQ	textfile	2	TRUE
rs115270691	A	G	A	G	0.1431	-0.0797	0.0318	FALSE	FALSE	FALSE	ebi-a-GCST90014289	22	37499565	0.1101	34449	0.4694	DNA methylation Hannum age acceleration || id:ebi-a-GCST90014289	DNA methylation Hannum age acceleration	DNA methylation Hannum age acceleration || ||	TRUE	igd	NA	NA	NA	NA	NA	NA	NA	0.0298	1.6e-06	DMFS	TRUE	reported	nkWUzQ	textfile	2	TRUE
rs11795028	T	C	T	C	-0.0572	0.0199	0.8493	FALSE	FALSE	FALSE	ebi-a-GCST90014289	9	33468682	0.0419	34449	0.634501	DNA methylation Hannum age acceleration || id:ebi-a-GCST90014289	DNA methylation Hannum age acceleration	DNA methylation Hannum age acceleration || ||	TRUE	igd	NA	NA	NA	NA	NA	NA	NA	0.0122	3.01e-06	DMFS	TRUE	reported	nkWUzQ	textfile	2	TRUE
rs13059061	A	C	A	C	0.0758	0.1023	0.9396	FALSE	FALSE	FALSE	ebi-a-GCST90014289	3	101952619	0.0672	34449	0.1283	DNA methylation Hannum age acceleration || id:ebi-a-GCST90014289	DNA methylation Hannum age acceleration	DNA methylation Hannum age acceleration || ||	TRUE	igd	NA	NA	NA	NA	NA	NA	NA	0.016	2.09e-06	DMFS	TRUE	reported	nkWUzQ	textfile	2	TRUE
rs141180445	T	C	T	C	-0.1803	0.1534	0.0241	FALSE	FALSE	FALSE	ebi-a-GCST90014289	6	470967	0.1312	34449	0.2424	DNA methylation Hannum age acceleration || id:ebi-a-GCST90014289	DNA methylation Hannum age acceleration	DNA methylation Hannum age acceleration || ||	TRUE	igd	NA	NA	NA	NA	NA	NA	NA	0.0393	4.35e-06	DMFS	TRUE	reported	nkWUzQ	textfile	2	TRUE
rs145978986	T	C	T	C	0.2879	-0.4849	0.0194	FALSE	FALSE	FALSE	ebi-a-GCST90014289	1	183974292	0.1546	34449	0.00171002	DNA methylation Hannum age acceleration || id:ebi-a-GCST90014289	DNA methylation Hannum age acceleration	DNA methylation Hannum age acceleration || ||	TRUE	igd	NA	NA	NA	NA	NA	NA	NA	0.0612	2.53e-06	DMFS	TRUE	reported	nkWUzQ	textfile	2	TRUE
rs1970986	T	C	T	C	0.0539	-0.0495	0.156	FALSE	FALSE	FALSE	ebi-a-GCST90014289	12	120084060	0.042	34449	0.2379	DNA methylation Hannum age acceleration || id:ebi-a-GCST90014289	DNA methylation Hannum age acceleration	DNA methylation Hannum age acceleration || ||	TRUE	igd	NA	NA	NA	NA	NA	NA	NA	0.0112	1.44e-06	DMFS	TRUE	reported	nkWUzQ	textfile	2	TRUE
rs2166123	A	G	A	G	-0.0428	0.0431	0.5987	FALSE	FALSE	FALSE	ebi-a-GCST90014289	8	93225956	0.0307	34449	0.1598	DNA methylation Hannum age acceleration || id:ebi-a-GCST90014289	DNA methylation Hannum age acceleration	DNA methylation Hannum age acceleration || ||	TRUE	igd	NA	NA	NA	NA	NA	NA	NA	0.0088	1.16e-06	DMFS	TRUE	reported	nkWUzQ	textfile	2	TRUE
rs3749751	T	C	T	C	0.0637	0.0342	0.5981	FALSE	FALSE	FALSE	ebi-a-GCST90014289	5	134509677	0.031	34449	0.27	DNA methylation Hannum age acceleration || id:ebi-a-GCST90014289	DNA methylation Hannum age acceleration	DNA methylation Hannum age acceleration || ||	TRUE	igd	NA	NA	NA	NA	NA	NA	NA	0.0087	2.39e-13	DMFS	TRUE	reported	nkWUzQ	textfile	2	TRUE
rs4800253	T	C	T	C	0.0586	0.0056	0.1625	FALSE	FALSE	FALSE	ebi-a-GCST90014289	18	23822880	0.0411	34449	0.8917	DNA methylation Hannum age acceleration || id:ebi-a-GCST90014289	DNA methylation Hannum age acceleration	DNA methylation Hannum age acceleration || ||	TRUE	igd	NA	NA	NA	NA	NA	NA	NA	0.0127	3.68e-06	DMFS	TRUE	reported	nkWUzQ	textfile	2	TRUE
rs6785766	T	C	T	C	-0.0458	0.0282	0.7099	FALSE	FALSE	FALSE	ebi-a-GCST90014289	3	158831718	0.0326	34449	0.3877	DNA methylation Hannum age acceleration || id:ebi-a-GCST90014289	DNA methylation Hannum age acceleration	DNA methylation Hannum age acceleration || ||	TRUE	igd	NA	NA	NA	NA	NA	NA	NA	0.0095	1.47e-06	DMFS	TRUE	reported	nkWUzQ	textfile	2	TRUE
rs7166946	T	C	T	C	-0.0563	0.0676	0.3852	FALSE	FALSE	FALSE	ebi-a-GCST90014289	15	63642284	0.0308	34449	0.0284302	DNA methylation Hannum age acceleration || id:ebi-a-GCST90014289	DNA methylation Hannum age acceleration	DNA methylation Hannum age acceleration || ||	TRUE	igd	NA	NA	NA	NA	NA	NA	NA	0.0091	4.97e-10	DMFS	TRUE	reported	nkWUzQ	textfile	2	TRUE
rs7282276	T	C	T	C	0.048	0.0608	0.7616	FALSE	FALSE	FALSE	ebi-a-GCST90014289	21	16484544	0.0359	34449	0.09018	DNA methylation Hannum age acceleration || id:ebi-a-GCST90014289	DNA methylation Hannum age acceleration	DNA methylation Hannum age acceleration || ||	TRUE	igd	NA	NA	NA	NA	NA	NA	NA	0.0103	3.3e-06	DMFS	TRUE	reported	nkWUzQ	textfile	2	TRUE
rs749117	A	G	A	G	-0.0617	-0.0469	0.1512	FALSE	FALSE	FALSE	ebi-a-GCST90014289	10	110208914	0.0418	34449	0.2624	DNA methylation Hannum age acceleration || id:ebi-a-GCST90014289	DNA methylation Hannum age acceleration	DNA methylation Hannum age acceleration || ||	TRUE	igd	NA	NA	NA	NA	NA	NA	NA	0.0124	5.97e-07	DMFS	TRUE	reported	nkWUzQ	textfile	2	TRUE
rs7747265	C	G	C	G	0.0473	-0.0237	0.2851	FALSE	TRUE	TRUE	ebi-a-GCST90014289	6	14923371	0.0347	34449	0.494899	DNA methylation Hannum age acceleration || id:ebi-a-GCST90014289	DNA methylation Hannum age acceleration	DNA methylation Hannum age acceleration || ||	TRUE	igd	NA	NA	NA	NA	NA	NA	NA	0.0099	1.91e-06	DMFS	TRUE	reported	nkWUzQ	textfile	2	FALSE
rs10195112	A	T	A	T	0.0016957	0.0079	0.3422	FALSE	TRUE	TRUE	ebi-a-GCST90014289	2	61189740	0.0316	34449	0.8017	DNA methylation Hannum age acceleration || id:ebi-a-GCST90014289	DNA methylation Hannum age acceleration	DNA methylation Hannum age acceleration || ||	TRUE	igd	NA	NA	NA	NA	NA	NA	NA	0.000368023	4.1e-06	painful gums	TRUE	reported	u9a9mH	textfile	2	FALSE
rs112763318	A	G	A	G	-0.0021093	0.0095	0.1797	FALSE	FALSE	FALSE	ebi-a-GCST90014289	12	53014148	0.0394	34449	0.8092	DNA methylation Hannum age acceleration || id:ebi-a-GCST90014289	DNA methylation Hannum age acceleration	DNA methylation Hannum age acceleration || ||	TRUE	igd	NA	NA	NA	NA	NA	NA	NA	0.000450588	2.9e-06	painful gums	TRUE	reported	u9a9mH	textfile	2	TRUE
rs13112591	C	A	C	A	0.00170716	-0.0131	0.4864	FALSE	FALSE	FALSE	ebi-a-GCST90014289	4	170203848	0.0297	34449	0.6594	DNA methylation Hannum age acceleration || id:ebi-a-GCST90014289	DNA methylation Hannum age acceleration	DNA methylation Hannum age acceleration || ||	TRUE	igd	NA	NA	NA	NA	NA	NA	NA	0.000354139	1.4e-06	painful gums	TRUE	reported	u9a9mH	textfile	2	TRUE
rs2124476	T	C	T	C	0.00250009	-0.0165	0.1372	FALSE	FALSE	FALSE	ebi-a-GCST90014289	12	64401307	0.047	34449	0.7262	DNA methylation Hannum age acceleration || id:ebi-a-GCST90014289	DNA methylation Hannum age acceleration	DNA methylation Hannum age acceleration || ||	TRUE	igd	NA	NA	NA	NA	NA	NA	NA	0.000535466	3e-06	painful gums	TRUE	reported	u9a9mH	textfile	2	TRUE
rs298392	T	C	T	C	-0.00177283	0.0824	0.3034	FALSE	FALSE	FALSE	ebi-a-GCST90014289	5	73847897	0.0332	34449	0.01305	DNA methylation Hannum age acceleration || id:ebi-a-GCST90014289	DNA methylation Hannum age acceleration	DNA methylation Hannum age acceleration || ||	TRUE	igd	NA	NA	NA	NA	NA	NA	NA	0.000381097	3.3e-06	painful gums	TRUE	reported	u9a9mH	textfile	2	TRUE
rs3942029	G	A	G	A	0.00390718	-0.0203	0.0445	FALSE	FALSE	FALSE	ebi-a-GCST90014289	8	16401836	0.0751	34449	0.786799	DNA methylation Hannum age acceleration || id:ebi-a-GCST90014289	DNA methylation Hannum age acceleration	DNA methylation Hannum age acceleration || ||	TRUE	igd	NA	NA	NA	NA	NA	NA	NA	0.000827053	2.3e-06	painful gums	TRUE	reported	u9a9mH	textfile	2	TRUE
rs62194247	A	G	A	G	-0.00302652	-0.0007	0.0782	FALSE	FALSE	FALSE	ebi-a-GCST90014289	2	162113406	0.0556	34449	0.99	DNA methylation Hannum age acceleration || id:ebi-a-GCST90014289	DNA methylation Hannum age acceleration	DNA methylation Hannum age acceleration || ||	TRUE	igd	NA	NA	NA	NA	NA	NA	NA	0.000653386	3.6e-06	painful gums	TRUE	reported	u9a9mH	textfile	2	TRUE
rs688545	G	C	G	C	-0.00181563	-0.004	0.3387	FALSE	TRUE	TRUE	ebi-a-GCST90014289	22	26718872	0.0329	34449	0.9032	DNA methylation Hannum age acceleration || id:ebi-a-GCST90014289	DNA methylation Hannum age acceleration	DNA methylation Hannum age acceleration || ||	TRUE	igd	NA	NA	NA	NA	NA	NA	NA	0.000370175	9.4e-07	painful gums	TRUE	reported	u9a9mH	textfile	2	FALSE
rs75118607	G	C	G	C	0.00525344	-0.1514	0.0365	FALSE	TRUE	TRUE	ebi-a-GCST90014289	18	69426966	0.1027	34449	0.1407	DNA methylation Hannum age acceleration || id:ebi-a-GCST90014289	DNA methylation Hannum age acceleration	DNA methylation Hannum age acceleration || ||	TRUE	igd	NA	NA	NA	NA	NA	NA	NA	0.000967694	5.7e-08	painful gums	TRUE	reported	u9a9mH	textfile	2	FALSE
rs78838624	C	A	C	A	-0.00228384	-0.001	0.1891	FALSE	FALSE	FALSE	ebi-a-GCST90014289	3	7187203	0.0387	34449	0.9795	DNA methylation Hannum age acceleration || id:ebi-a-GCST90014289	DNA methylation Hannum age acceleration	DNA methylation Hannum age acceleration || ||	TRUE	igd	NA	NA	NA	NA	NA	NA	NA	0.000450647	4e-07	painful gums	TRUE	reported	u9a9mH	textfile	2	TRUE
rs79066772	T	C	T	C	0.0035603	0.0828	0.066	FALSE	FALSE	FALSE	ebi-a-GCST90014289	4	151451071	0.0649	34449	0.2022	DNA methylation Hannum age acceleration || id:ebi-a-GCST90014289	DNA methylation Hannum age acceleration	DNA methylation Hannum age acceleration || ||	TRUE	igd	NA	NA	NA	NA	NA	NA	NA	0.00075308	2.3e-06	painful gums	TRUE	reported	u9a9mH	textfile	2	TRUE
rs1037079	T	C	T	C	-0.0723	0.1208	0.0482	FALSE	FALSE	FALSE	ebi-a-GCST90014289	4	32590048	0.0766	34449	0.1149	DNA methylation Hannum age acceleration || id:ebi-a-GCST90014289	DNA methylation Hannum age acceleration	DNA methylation Hannum age acceleration || ||	TRUE	igd	NA	NA	NA	NA	NA	NA	NA	0.0154	2.76e-06	DFSS	TRUE	reported	PwJTAg	textfile	2	TRUE
rs10479093	A	G	A	G	0.0577	0.0348	0.5978	FALSE	FALSE	FALSE	ebi-a-GCST90014289	5	134508559	0.0311	34449	0.2619	DNA methylation Hannum age acceleration || id:ebi-a-GCST90014289	DNA methylation Hannum age acceleration	DNA methylation Hannum age acceleration || ||	TRUE	igd	NA	NA	NA	NA	NA	NA	NA	0.0088	4.62e-11	DFSS	TRUE	reported	PwJTAg	textfile	2	TRUE
rs11208881	A	G	A	G	0.049	0.0371	0.1993	FALSE	FALSE	FALSE	ebi-a-GCST90014289	1	66959825	0.037	34449	0.316	DNA methylation Hannum age acceleration || id:ebi-a-GCST90014289	DNA methylation Hannum age acceleration	DNA methylation Hannum age acceleration || ||	TRUE	igd	NA	NA	NA	NA	NA	NA	NA	0.0106	4.2e-06	DFSS	TRUE	reported	PwJTAg	textfile	2	TRUE
rs112922684	A	G	A	G	0.2475	0.4048	0.0186	FALSE	FALSE	FALSE	ebi-a-GCST90014289	1	117435639	0.154	34449	0.00857591	DNA methylation Hannum age acceleration || id:ebi-a-GCST90014289	DNA methylation Hannum age acceleration	DNA methylation Hannum age acceleration || ||	TRUE	igd	NA	NA	NA	NA	NA	NA	NA	0.0483	2.93e-07	DFSS	TRUE	reported	PwJTAg	textfile	2	TRUE
rs117646247	A	G	A	G	-0.1258	0.0496	0.0393	FALSE	FALSE	FALSE	ebi-a-GCST90014289	19	19151934	0.0873	34449	0.569799	DNA methylation Hannum age acceleration || id:ebi-a-GCST90014289	DNA methylation Hannum age acceleration	DNA methylation Hannum age acceleration || ||	TRUE	igd	TRUE	rs117646247	rs59094007	A	G	G	A	0.0263	1.76e-06	DFSS	TRUE	reported	PwJTAg	textfile	2	TRUE
rs13245095	A	G	A	G	0.4954	0.1151	0.9744	FALSE	FALSE	FALSE	ebi-a-GCST90014289	7	130592459	0.1369	34449	0.4004	DNA methylation Hannum age acceleration || id:ebi-a-GCST90014289	DNA methylation Hannum age acceleration	DNA methylation Hannum age acceleration || ||	TRUE	igd	NA	NA	NA	NA	NA	NA	NA	0.1046	2.2e-06	DFSS	TRUE	reported	PwJTAg	textfile	2	TRUE
rs144979406	A	C	A	C	-0.0816	0.0833	0.0938	FALSE	FALSE	FALSE	ebi-a-GCST90014289	7	105080444	0.0544	34449	0.1259	DNA methylation Hannum age acceleration || id:ebi-a-GCST90014289	DNA methylation Hannum age acceleration	DNA methylation Hannum age acceleration || ||	TRUE	igd	NA	NA	NA	NA	NA	NA	NA	0.0158	2.36e-07	DFSS	TRUE	reported	PwJTAg	textfile	2	TRUE
rs2882932	T	G	T	G	0.0688	-0.0244	0.0724	FALSE	FALSE	FALSE	ebi-a-GCST90014289	6	75230951	0.0595	34449	0.6821	DNA methylation Hannum age acceleration || id:ebi-a-GCST90014289	DNA methylation Hannum age acceleration	DNA methylation Hannum age acceleration || ||	TRUE	igd	NA	NA	NA	NA	NA	NA	NA	0.0144	1.87e-06	DFSS	TRUE	reported	PwJTAg	textfile	2	TRUE
rs3732731	T	C	T	C	0.0757	0.0221	0.9021	FALSE	FALSE	FALSE	ebi-a-GCST90014289	3	70560311	0.0492	34449	0.6532	DNA methylation Hannum age acceleration || id:ebi-a-GCST90014289	DNA methylation Hannum age acceleration	DNA methylation Hannum age acceleration || ||	TRUE	igd	NA	NA	NA	NA	NA	NA	NA	0.0154	9.45e-07	DFSS	TRUE	reported	PwJTAg	textfile	2	TRUE
rs3917509	T	G	T	G	-0.1031	0.0139	0.9547	FALSE	FALSE	FALSE	ebi-a-GCST90014289	7	94943123	0.0995	34449	0.8887	DNA methylation Hannum age acceleration || id:ebi-a-GCST90014289	DNA methylation Hannum age acceleration	DNA methylation Hannum age acceleration || ||	TRUE	igd	NA	NA	NA	NA	NA	NA	NA	0.0219	2.42e-06	DFSS	TRUE	reported	PwJTAg	textfile	2	TRUE
rs4278478	T	C	T	C	0.0448	-0.0215	0.55	FALSE	FALSE	FALSE	ebi-a-GCST90014289	11	95984688	0.0306	34449	0.4823	DNA methylation Hannum age acceleration || id:ebi-a-GCST90014289	DNA methylation Hannum age acceleration	DNA methylation Hannum age acceleration || ||	TRUE	igd	NA	NA	NA	NA	NA	NA	NA	0.0089	4.4e-07	DFSS	TRUE	reported	PwJTAg	textfile	2	TRUE
rs61945823	T	C	T	C	-0.1421	0.1518	0.0331	FALSE	FALSE	FALSE	ebi-a-GCST90014289	12	120613484	0.1037	34449	0.1432	DNA methylation Hannum age acceleration || id:ebi-a-GCST90014289	DNA methylation Hannum age acceleration	DNA methylation Hannum age acceleration || ||	TRUE	igd	NA	NA	NA	NA	NA	NA	NA	0.0299	2.03e-06	DFSS	TRUE	reported	PwJTAg	textfile	2	TRUE
rs72709955	T	C	T	C	0.2609	0.2314	0.0165	FALSE	FALSE	FALSE	ebi-a-GCST90014289	1	81608126	0.1469	34449	0.1153	DNA methylation Hannum age acceleration || id:ebi-a-GCST90014289	DNA methylation Hannum age acceleration	DNA methylation Hannum age acceleration || ||	TRUE	igd	NA	NA	NA	NA	NA	NA	NA	0.0551	2.18e-06	DFSS	TRUE	reported	PwJTAg	textfile	2	TRUE
rs72748935	T	C	T	C	-0.0492	0.0411	0.4464	FALSE	FALSE	FALSE	ebi-a-GCST90014289	15	63639416	0.0307	34449	0.1806	DNA methylation Hannum age acceleration || id:ebi-a-GCST90014289	DNA methylation Hannum age acceleration	DNA methylation Hannum age acceleration || ||	TRUE	igd	NA	NA	NA	NA	NA	NA	NA	0.0092	7.66e-08	DFSS	TRUE	reported	PwJTAg	textfile	2	TRUE
rs76922805	T	C	T	C	0.1231	0.0602	0.0383	FALSE	FALSE	FALSE	ebi-a-GCST90014289	4	18993410	0.0808	34449	0.4568	DNA methylation Hannum age acceleration || id:ebi-a-GCST90014289	DNA methylation Hannum age acceleration	DNA methylation Hannum age acceleration || ||	TRUE	igd	NA	NA	NA	NA	NA	NA	NA	0.0246	5.86e-07	DFSS	TRUE	reported	PwJTAg	textfile	2	TRUE
rs843879	A	G	A	G	0.0451	-0.0339	0.2697	FALSE	FALSE	FALSE	ebi-a-GCST90014289	2	177212491	0.0332	34449	0.3076	DNA methylation Hannum age acceleration || id:ebi-a-GCST90014289	DNA methylation Hannum age acceleration	DNA methylation Hannum age acceleration || ||	TRUE	igd	NA	NA	NA	NA	NA	NA	NA	0.0096	2.81e-06	DFSS	TRUE	reported	PwJTAg	textfile	2	TRUE
rs10477137	A	T	A	T	-0.0526	0.0159	0.1577	FALSE	TRUE	TRUE	ebi-a-GCST90014289	5	155049193	0.0417	34449	0.702301	DNA methylation Hannum age acceleration || id:ebi-a-GCST90014289	DNA methylation Hannum age acceleration	DNA methylation Hannum age acceleration || ||	TRUE	igd	NA	NA	NA	NA	NA	NA	NA	0.0112	2.8e-06	Nteeth	TRUE	reported	AyH0hC	textfile	2	FALSE
rs114279040	T	C	T	C	-0.255	0.0361	0.9781	FALSE	FALSE	FALSE	ebi-a-GCST90014289	2	171464574	0.1319	34449	0.7845	DNA methylation Hannum age acceleration || id:ebi-a-GCST90014289	DNA methylation Hannum age acceleration	DNA methylation Hannum age acceleration || ||	TRUE	igd	NA	NA	NA	NA	NA	NA	NA	0.0551	3.6e-06	Nteeth	TRUE	reported	AyH0hC	textfile	2	TRUE
rs12652661	A	G	A	G	0.049	-0.0535	0.679	FALSE	FALSE	FALSE	ebi-a-GCST90014289	5	67534057	0.0328	34449	0.1034	DNA methylation Hannum age acceleration || id:ebi-a-GCST90014289	DNA methylation Hannum age acceleration	DNA methylation Hannum age acceleration || ||	TRUE	igd	NA	NA	NA	NA	NA	NA	NA	0.0102	1.48e-06	Nteeth	TRUE	reported	AyH0hC	textfile	2	TRUE
rs142745413	A	G	A	G	0.1863	0.1922	0.0196	FALSE	FALSE	FALSE	ebi-a-GCST90014289	9	116132603	0.1416	34449	0.1748	DNA methylation Hannum age acceleration || id:ebi-a-GCST90014289	DNA methylation Hannum age acceleration	DNA methylation Hannum age acceleration || ||	TRUE	igd	NA	NA	NA	NA	NA	NA	NA	0.0382	1.07e-06	Nteeth	TRUE	reported	AyH0hC	textfile	2	TRUE
rs1962862	T	C	T	C	-0.0479	0.0426	0.4694	FALSE	FALSE	FALSE	ebi-a-GCST90014289	8	61947573	0.0298	34449	0.1524	DNA methylation Hannum age acceleration || id:ebi-a-GCST90014289	DNA methylation Hannum age acceleration	DNA methylation Hannum age acceleration || ||	TRUE	igd	NA	NA	NA	NA	NA	NA	NA	0.0097	8e-07	Nteeth	TRUE	reported	AyH0hC	textfile	2	TRUE
rs4733048	T	C	T	C	0.0575	-0.058	0.8704	FALSE	FALSE	FALSE	ebi-a-GCST90014289	8	26499089	0.0443	34449	0.1905	DNA methylation Hannum age acceleration || id:ebi-a-GCST90014289	DNA methylation Hannum age acceleration	DNA methylation Hannum age acceleration || ||	TRUE	igd	NA	NA	NA	NA	NA	NA	NA	0.0125	4.22e-06	Nteeth	TRUE	reported	AyH0hC	textfile	2	TRUE
rs872565	T	C	T	C	0.1081	-0.0903	0.9793	FALSE	FALSE	FALSE	ebi-a-GCST90014289	5	145088382	0.1371	34449	0.510199	DNA methylation Hannum age acceleration || id:ebi-a-GCST90014289	DNA methylation Hannum age acceleration	DNA methylation Hannum age acceleration || ||	TRUE	igd	NA	NA	NA	NA	NA	NA	NA	0.0227	1.89e-06	Nteeth	TRUE	reported	AyH0hC	textfile	2	TRUE
rs10065325	A	G	A	G	0.00331194	0.0099	0.5517	FALSE	FALSE	FALSE	ebi-a-GCST90014290	5	44609841	0.0309	34461	0.749701	Intrinsic epigenetic age acceleration || id:ebi-a-GCST90014290	Intrinsic epigenetic age acceleration	Intrinsic epigenetic age acceleration || ||	TRUE	igd	NA	NA	NA	NA	NA	NA	NA	0.000702747	2.4e-06	bleeding gums	TRUE	reported	pjsSWn	textfile	2	TRUE
rs1080783	A	G	A	G	-0.00349783	-0.0098	0.3375	FALSE	FALSE	FALSE	ebi-a-GCST90014290	3	30135648	0.0322	34461	0.7602	Intrinsic epigenetic age acceleration || id:ebi-a-GCST90014290	Intrinsic epigenetic age acceleration	Intrinsic epigenetic age acceleration || ||	TRUE	igd	NA	NA	NA	NA	NA	NA	NA	0.000745967	2.7e-06	bleeding gums	TRUE	reported	pjsSWn	textfile	2	TRUE
rs10889644	A	C	A	C	0.00374338	0.0434	0.5597	FALSE	FALSE	FALSE	ebi-a-GCST90014290	1	67145322	0.031	34461	0.1609	Intrinsic epigenetic age acceleration || id:ebi-a-GCST90014290	Intrinsic epigenetic age acceleration	Intrinsic epigenetic age acceleration || ||	TRUE	igd	NA	NA	NA	NA	NA	NA	NA	0.000708202	1.3e-07	bleeding gums	TRUE	reported	pjsSWn	textfile	2	TRUE
rs10948120	A	G	A	G	0.00478182	0.027	0.2723	FALSE	FALSE	FALSE	ebi-a-GCST90014290	6	44028307	0.0363	34461	0.4565	Intrinsic epigenetic age acceleration || id:ebi-a-GCST90014290	Intrinsic epigenetic age acceleration	Intrinsic epigenetic age acceleration || ||	TRUE	igd	NA	NA	NA	NA	NA	NA	NA	0.000798987	2.2e-09	bleeding gums	TRUE	reported	pjsSWn	textfile	2	TRUE
rs111692872	T	G	T	G	-0.00891909	-0.063	0.048	FALSE	FALSE	FALSE	ebi-a-GCST90014290	18	40528307	0.0768	34461	0.4122	Intrinsic epigenetic age acceleration || id:ebi-a-GCST90014290	Intrinsic epigenetic age acceleration	Intrinsic epigenetic age acceleration || ||	TRUE	igd	NA	NA	NA	NA	NA	NA	NA	0.00174599	3.2e-07	bleeding gums	TRUE	reported	pjsSWn	textfile	2	TRUE
rs112611988	G	A	G	A	0.00768135	0.0676	0.0501	FALSE	FALSE	FALSE	ebi-a-GCST90014290	3	47353025	0.0761	34461	0.3746	Intrinsic epigenetic age acceleration || id:ebi-a-GCST90014290	Intrinsic epigenetic age acceleration	Intrinsic epigenetic age acceleration || ||	TRUE	igd	NA	NA	NA	NA	NA	NA	NA	0.00167618	4.6e-06	bleeding gums	TRUE	reported	pjsSWn	textfile	2	TRUE
rs1130409	G	T	G	T	0.00326471	0.0513	0.4772	FALSE	FALSE	FALSE	ebi-a-GCST90014290	14	20925154	0.0321	34461	0.1098	Intrinsic epigenetic age acceleration || id:ebi-a-GCST90014290	Intrinsic epigenetic age acceleration	Intrinsic epigenetic age acceleration || ||	TRUE	igd	NA	NA	NA	NA	NA	NA	NA	0.00070029	3.1e-06	bleeding gums	TRUE	reported	pjsSWn	textfile	2	TRUE
rs11650531	C	T	C	T	-0.00389531	-0.0769	0.2556	FALSE	FALSE	FALSE	ebi-a-GCST90014290	17	44873995	0.0361	34461	0.0331497	Intrinsic epigenetic age acceleration || id:ebi-a-GCST90014290	Intrinsic epigenetic age acceleration	Intrinsic epigenetic age acceleration || ||	TRUE	igd	NA	NA	NA	NA	NA	NA	NA	0.000806323	1.4e-06	bleeding gums	TRUE	reported	pjsSWn	textfile	2	TRUE
rs11713329	G	A	G	A	-0.00544328	0.0056	0.1162	FALSE	FALSE	FALSE	ebi-a-GCST90014290	3	37940408	0.048	34461	0.9073	Intrinsic epigenetic age acceleration || id:ebi-a-GCST90014290	Intrinsic epigenetic age acceleration	Intrinsic epigenetic age acceleration || ||	TRUE	igd	NA	NA	NA	NA	NA	NA	NA	0.00109509	6.7e-07	bleeding gums	TRUE	reported	pjsSWn	textfile	2	TRUE
rs117686655	A	G	A	G	0.0115225	-0.3309	0.0214	FALSE	FALSE	FALSE	ebi-a-GCST90014290	18	72043528	0.127	34461	0.00916094	Intrinsic epigenetic age acceleration || id:ebi-a-GCST90014290	Intrinsic epigenetic age acceleration	Intrinsic epigenetic age acceleration || ||	TRUE	igd	NA	NA	NA	NA	NA	NA	NA	0.00245496	2.7e-06	bleeding gums	TRUE	reported	pjsSWn	textfile	2	TRUE
rs117853201	A	G	A	G	-0.0113997	0.1987	0.0268	FALSE	FALSE	FALSE	ebi-a-GCST90014290	11	80035628	0.1119	34461	0.0759102	Intrinsic epigenetic age acceleration || id:ebi-a-GCST90014290	Intrinsic epigenetic age acceleration	Intrinsic epigenetic age acceleration || ||	TRUE	igd	NA	NA	NA	NA	NA	NA	NA	0.00231618	8.6e-07	bleeding gums	TRUE	reported	pjsSWn	textfile	2	TRUE
rs11906605	G	A	G	A	-0.00399975	0.0061	0.251	FALSE	FALSE	FALSE	ebi-a-GCST90014290	20	55337102	0.0366	34461	0.8673	Intrinsic epigenetic age acceleration || id:ebi-a-GCST90014290	Intrinsic epigenetic age acceleration	Intrinsic epigenetic age acceleration || ||	TRUE	igd	NA	NA	NA	NA	NA	NA	NA	0.000817547	1e-06	bleeding gums	TRUE	reported	pjsSWn	textfile	2	TRUE
rs12123214	T	C	T	C	0.00504418	0.0639	0.156	FALSE	FALSE	FALSE	ebi-a-GCST90014290	1	5967750	0.0431	34461	0.1379	Intrinsic epigenetic age acceleration || id:ebi-a-GCST90014290	Intrinsic epigenetic age acceleration	Intrinsic epigenetic age acceleration || ||	TRUE	igd	NA	NA	NA	NA	NA	NA	NA	0.000986071	3.1e-07	bleeding gums	TRUE	reported	pjsSWn	textfile	2	TRUE
rs12469405	G	C	G	C	0.00408411	-0.0131	0.2363	FALSE	TRUE	TRUE	ebi-a-GCST90014290	2	104972131	0.0361	34461	0.7165	Intrinsic epigenetic age acceleration || id:ebi-a-GCST90014290	Intrinsic epigenetic age acceleration	Intrinsic epigenetic age acceleration || ||	TRUE	igd	NA	NA	NA	NA	NA	NA	NA	0.00083104	8.9e-07	bleeding gums	TRUE	reported	pjsSWn	textfile	2	FALSE
rs12946844	T	C	T	C	-0.00845519	-0.0349	0.1948	FALSE	FALSE	FALSE	ebi-a-GCST90014290	17	27172520	0.039	34461	0.3702	Intrinsic epigenetic age acceleration || id:ebi-a-GCST90014290	Intrinsic epigenetic age acceleration	Intrinsic epigenetic age acceleration || ||	TRUE	igd	TRUE	rs12946844	rs28847895	T	C	C	T	0.00169771	6.3e-07	bleeding gums	TRUE	reported	pjsSWn	textfile	2	TRUE
rs1486073	A	G	A	G	-0.00678378	0.0346	0.9363	FALSE	FALSE	FALSE	ebi-a-GCST90014290	2	156163802	0.0633	34461	0.5847	Intrinsic epigenetic age acceleration || id:ebi-a-GCST90014290	Intrinsic epigenetic age acceleration	Intrinsic epigenetic age acceleration || ||	TRUE	igd	NA	NA	NA	NA	NA	NA	NA	0.00143528	2.3e-06	bleeding gums	TRUE	reported	pjsSWn	textfile	2	TRUE
rs148749798	C	T	C	T	-0.0110482	0.0986	0.0246	FALSE	FALSE	FALSE	ebi-a-GCST90014290	7	46362367	0.1253	34461	0.4311	Intrinsic epigenetic age acceleration || id:ebi-a-GCST90014290	Intrinsic epigenetic age acceleration	Intrinsic epigenetic age acceleration || ||	TRUE	igd	NA	NA	NA	NA	NA	NA	NA	0.00235514	2.7e-06	bleeding gums	TRUE	reported	pjsSWn	textfile	2	TRUE
rs150064030	A	G	A	G	0.00747595	-0.0232	0.0741	FALSE	FALSE	FALSE	ebi-a-GCST90014290	13	73969729	0.0626	34461	0.710699	Intrinsic epigenetic age acceleration || id:ebi-a-GCST90014290	Intrinsic epigenetic age acceleration	Intrinsic epigenetic age acceleration || ||	TRUE	igd	NA	NA	NA	NA	NA	NA	NA	0.00138146	6.2e-08	bleeding gums	TRUE	reported	pjsSWn	textfile	2	TRUE
rs17535450	A	G	A	G	0.0102938	0.0591	0.0284	FALSE	FALSE	FALSE	ebi-a-GCST90014290	2	39900013	0.1149	34461	0.6069	Intrinsic epigenetic age acceleration || id:ebi-a-GCST90014290	Intrinsic epigenetic age acceleration	Intrinsic epigenetic age acceleration || ||	TRUE	igd	NA	NA	NA	NA	NA	NA	NA	0.00216348	2e-06	bleeding gums	TRUE	reported	pjsSWn	textfile	2	TRUE
rs2309308	T	C	T	C	-0.00329497	0.0246	0.4497	FALSE	FALSE	FALSE	ebi-a-GCST90014290	8	21951598	0.0315	34461	0.4346	Intrinsic epigenetic age acceleration || id:ebi-a-GCST90014290	Intrinsic epigenetic age acceleration	Intrinsic epigenetic age acceleration || ||	TRUE	igd	NA	NA	NA	NA	NA	NA	NA	0.000707266	3.2e-06	bleeding gums	TRUE	reported	pjsSWn	textfile	2	TRUE
rs2373275	G	C	G	C	-0.00334704	0.0239	0.559	FALSE	TRUE	TRUE	ebi-a-GCST90014290	7	147652449	0.0311	34461	0.4423	Intrinsic epigenetic age acceleration || id:ebi-a-GCST90014290	Intrinsic epigenetic age acceleration	Intrinsic epigenetic age acceleration || ||	TRUE	igd	NA	NA	NA	NA	NA	NA	NA	0.000707606	2.2e-06	bleeding gums	TRUE	reported	pjsSWn	textfile	2	FALSE
rs34337863	G	A	G	A	0.00376633	0.023	0.3205	FALSE	FALSE	FALSE	ebi-a-GCST90014290	1	44591735	0.0328	34461	0.4842	Intrinsic epigenetic age acceleration || id:ebi-a-GCST90014290	Intrinsic epigenetic age acceleration	Intrinsic epigenetic age acceleration || ||	TRUE	igd	NA	NA	NA	NA	NA	NA	NA	0.000753392	5.8e-07	bleeding gums	TRUE	reported	pjsSWn	textfile	2	TRUE
rs35226696	T	C	T	C	0.00391104	-0.0161	0.2363	FALSE	FALSE	FALSE	ebi-a-GCST90014290	8	10117279	0.0373	34461	0.665301	Intrinsic epigenetic age acceleration || id:ebi-a-GCST90014290	Intrinsic epigenetic age acceleration	Intrinsic epigenetic age acceleration || ||	TRUE	igd	NA	NA	NA	NA	NA	NA	NA	0.000839342	3.2e-06	bleeding gums	TRUE	reported	pjsSWn	textfile	2	TRUE
rs35273090	A	C	A	C	0.00322914	-0.0106	0.4546	FALSE	FALSE	FALSE	ebi-a-GCST90014290	6	162128136	0.031	34461	0.733599	Intrinsic epigenetic age acceleration || id:ebi-a-GCST90014290	Intrinsic epigenetic age acceleration	Intrinsic epigenetic age acceleration || ||	TRUE	igd	NA	NA	NA	NA	NA	NA	NA	0.00070498	4.6e-06	bleeding gums	TRUE	reported	pjsSWn	textfile	2	TRUE
rs4631926	C	T	C	T	-0.00375186	-0.1006	0.7351	FALSE	FALSE	FALSE	ebi-a-GCST90014290	12	128242377	0.0358	34461	0.00495599	Intrinsic epigenetic age acceleration || id:ebi-a-GCST90014290	Intrinsic epigenetic age acceleration	Intrinsic epigenetic age acceleration || ||	TRUE	igd	NA	NA	NA	NA	NA	NA	NA	0.000793056	2.2e-06	bleeding gums	TRUE	reported	pjsSWn	textfile	2	TRUE
rs4766602	C	T	C	T	0.00364034	0.0404	0.4208	FALSE	FALSE	FALSE	ebi-a-GCST90014290	12	109890510	0.0315	34461	0.1995	Intrinsic epigenetic age acceleration || id:ebi-a-GCST90014290	Intrinsic epigenetic age acceleration	Intrinsic epigenetic age acceleration || ||	TRUE	igd	NA	NA	NA	NA	NA	NA	NA	0.00072524	5.2e-07	bleeding gums	TRUE	reported	pjsSWn	textfile	2	TRUE
rs4946822	T	A	T	A	-0.00478568	0.0011	0.8135	FALSE	TRUE	TRUE	ebi-a-GCST90014290	6	107477985	0.0409	34461	0.9782	Intrinsic epigenetic age acceleration || id:ebi-a-GCST90014290	Intrinsic epigenetic age acceleration	Intrinsic epigenetic age acceleration || ||	TRUE	igd	NA	NA	NA	NA	NA	NA	NA	0.000929649	2.6e-07	bleeding gums	TRUE	reported	pjsSWn	textfile	2	FALSE
rs6538223	G	A	G	A	-0.00334198	-0.0168	0.4881	FALSE	FALSE	FALSE	ebi-a-GCST90014290	12	90466043	0.0308	34461	0.5846	Intrinsic epigenetic age acceleration || id:ebi-a-GCST90014290	Intrinsic epigenetic age acceleration	Intrinsic epigenetic age acceleration || ||	TRUE	igd	NA	NA	NA	NA	NA	NA	NA	0.000697782	1.7e-06	bleeding gums	TRUE	reported	pjsSWn	textfile	2	TRUE
rs6962635	A	G	A	G	0.00406988	0.0249	0.2674	FALSE	FALSE	FALSE	ebi-a-GCST90014290	7	127688625	0.0351	34461	0.4788	Intrinsic epigenetic age acceleration || id:ebi-a-GCST90014290	Intrinsic epigenetic age acceleration	Intrinsic epigenetic age acceleration || ||	TRUE	igd	NA	NA	NA	NA	NA	NA	NA	0.000780168	1.8e-07	bleeding gums	TRUE	reported	pjsSWn	textfile	2	TRUE
rs6974889	G	A	G	A	-0.00349958	-0.033	0.4922	FALSE	FALSE	FALSE	ebi-a-GCST90014290	7	104243289	0.0307	34461	0.2836	Intrinsic epigenetic age acceleration || id:ebi-a-GCST90014290	Intrinsic epigenetic age acceleration	Intrinsic epigenetic age acceleration || ||	TRUE	igd	NA	NA	NA	NA	NA	NA	NA	0.000701537	6.1e-07	bleeding gums	TRUE	reported	pjsSWn	textfile	2	TRUE
rs711076	C	T	C	T	0.0035801	-0.0545	0.3155	FALSE	FALSE	FALSE	ebi-a-GCST90014290	12	77905207	0.0333	34461	0.1016	Intrinsic epigenetic age acceleration || id:ebi-a-GCST90014290	Intrinsic epigenetic age acceleration	Intrinsic epigenetic age acceleration || ||	TRUE	igd	NA	NA	NA	NA	NA	NA	NA	0.000749086	1.8e-06	bleeding gums	TRUE	reported	pjsSWn	textfile	2	TRUE
rs7125773	C	T	C	T	0.00447246	0.0083	0.6969	FALSE	FALSE	FALSE	ebi-a-GCST90014290	11	34723573	0.0334	34461	0.8025	Intrinsic epigenetic age acceleration || id:ebi-a-GCST90014290	Intrinsic epigenetic age acceleration	Intrinsic epigenetic age acceleration || ||	TRUE	igd	NA	NA	NA	NA	NA	NA	NA	0.000761638	4.3e-09	bleeding gums	TRUE	reported	pjsSWn	textfile	2	TRUE
rs72769742	G	T	G	T	-0.0163415	-0.2573	0.0182	FALSE	FALSE	FALSE	ebi-a-GCST90014290	15	96736501	0.1631	34461	0.1145	Intrinsic epigenetic age acceleration || id:ebi-a-GCST90014290	Intrinsic epigenetic age acceleration	Intrinsic epigenetic age acceleration || ||	TRUE	igd	NA	NA	NA	NA	NA	NA	NA	0.00322082	3.9e-07	bleeding gums	TRUE	reported	pjsSWn	textfile	2	TRUE
rs7316831	A	C	A	C	-0.00330544	-0.0243	0.4028	FALSE	FALSE	FALSE	ebi-a-GCST90014290	12	28455998	0.0312	34461	0.4359	Intrinsic epigenetic age acceleration || id:ebi-a-GCST90014290	Intrinsic epigenetic age acceleration	Intrinsic epigenetic age acceleration || ||	TRUE	igd	NA	NA	NA	NA	NA	NA	NA	0.000714659	3.7e-06	bleeding gums	TRUE	reported	pjsSWn	textfile	2	TRUE
rs73313647	T	A	T	A	-0.00437396	-0.0024	0.2311	FALSE	TRUE	TRUE	ebi-a-GCST90014290	14	75693601	0.0373	34461	0.9484	Intrinsic epigenetic age acceleration || id:ebi-a-GCST90014290	Intrinsic epigenetic age acceleration	Intrinsic epigenetic age acceleration || ||	TRUE	igd	NA	NA	NA	NA	NA	NA	NA	0.000825677	1.2e-07	bleeding gums	TRUE	reported	pjsSWn	textfile	2	FALSE
rs73842453	T	A	T	A	-0.00582335	-0.0944	0.0948	FALSE	TRUE	TRUE	ebi-a-GCST90014290	4	94717432	0.0554	34461	0.0886707	Intrinsic epigenetic age acceleration || id:ebi-a-GCST90014290	Intrinsic epigenetic age acceleration	Intrinsic epigenetic age acceleration || ||	TRUE	igd	NA	NA	NA	NA	NA	NA	NA	0.00125077	3.2e-06	bleeding gums	TRUE	reported	pjsSWn	textfile	2	FALSE
rs7534703	T	C	T	C	0.0115625	0.1118	0.0204	FALSE	FALSE	FALSE	ebi-a-GCST90014290	1	197302005	0.1402	34461	0.4252	Intrinsic epigenetic age acceleration || id:ebi-a-GCST90014290	Intrinsic epigenetic age acceleration	Intrinsic epigenetic age acceleration || ||	TRUE	igd	NA	NA	NA	NA	NA	NA	NA	0.00248478	3.3e-06	bleeding gums	TRUE	reported	pjsSWn	textfile	2	TRUE
rs75906475	G	A	G	A	-0.00653546	0.0764	0.0729	FALSE	FALSE	FALSE	ebi-a-GCST90014290	5	166496557	0.0635	34461	0.2287	Intrinsic epigenetic age acceleration || id:ebi-a-GCST90014290	Intrinsic epigenetic age acceleration	Intrinsic epigenetic age acceleration || ||	TRUE	igd	NA	NA	NA	NA	NA	NA	NA	0.00138706	2.5e-06	bleeding gums	TRUE	reported	pjsSWn	textfile	2	TRUE
rs7740510	C	T	C	T	0.00381805	0.1476	0.2786	FALSE	FALSE	FALSE	ebi-a-GCST90014290	6	25605512	0.0337	34461	1.20701e-05	Intrinsic epigenetic age acceleration || id:ebi-a-GCST90014290	Intrinsic epigenetic age acceleration	Intrinsic epigenetic age acceleration || ||	TRUE	igd	NA	NA	NA	NA	NA	NA	NA	0.000781645	1e-06	bleeding gums	TRUE	reported	pjsSWn	textfile	2	TRUE
rs77447625	C	T	C	T	-0.00892746	-0.0696	0.0386	FALSE	FALSE	FALSE	ebi-a-GCST90014290	2	67814935	0.0918	34461	0.4483	Intrinsic epigenetic age acceleration || id:ebi-a-GCST90014290	Intrinsic epigenetic age acceleration	Intrinsic epigenetic age acceleration || ||	TRUE	igd	NA	NA	NA	NA	NA	NA	NA	0.00183499	1.1e-06	bleeding gums	TRUE	reported	pjsSWn	textfile	2	TRUE
rs7932	C	G	C	G	0.00382585	0.0314	0.2367	FALSE	TRUE	TRUE	ebi-a-GCST90014290	11	67758895	0.0366	34461	0.3915	Intrinsic epigenetic age acceleration || id:ebi-a-GCST90014290	Intrinsic epigenetic age acceleration	Intrinsic epigenetic age acceleration || ||	TRUE	igd	NA	NA	NA	NA	NA	NA	NA	0.000821179	3.2e-06	bleeding gums	TRUE	reported	pjsSWn	textfile	2	FALSE
rs8002827	G	T	G	T	-0.00446632	-0.035	0.5093	FALSE	FALSE	FALSE	ebi-a-GCST90014290	13	73836097	0.0309	34461	0.2575	Intrinsic epigenetic age acceleration || id:ebi-a-GCST90014290	Intrinsic epigenetic age acceleration	Intrinsic epigenetic age acceleration || ||	TRUE	igd	NA	NA	NA	NA	NA	NA	NA	0.000701549	1.9e-10	bleeding gums	TRUE	reported	pjsSWn	textfile	2	TRUE
rs943557	A	G	A	G	-0.00327874	0.0359	0.4471	FALSE	FALSE	FALSE	ebi-a-GCST90014290	1	102370006	0.0304	34461	0.238	Intrinsic epigenetic age acceleration || id:ebi-a-GCST90014290	Intrinsic epigenetic age acceleration	Intrinsic epigenetic age acceleration || ||	TRUE	igd	NA	NA	NA	NA	NA	NA	NA	0.000706466	3.5e-06	bleeding gums	TRUE	reported	pjsSWn	textfile	2	TRUE
rs9477074	C	T	C	T	0.00332635	-0.0091	0.3886	FALSE	FALSE	FALSE	ebi-a-GCST90014290	6	16269363	0.0312	34461	0.771101	Intrinsic epigenetic age acceleration || id:ebi-a-GCST90014290	Intrinsic epigenetic age acceleration	Intrinsic epigenetic age acceleration || ||	TRUE	igd	NA	NA	NA	NA	NA	NA	NA	0.000719898	3.8e-06	bleeding gums	TRUE	reported	pjsSWn	textfile	2	TRUE
rs10477137	A	T	A	T	-0.0526	-0.0662	0.1599	FALSE	TRUE	TRUE	ebi-a-GCST90014290	5	155049193	0.0424	34461	0.1184	Intrinsic epigenetic age acceleration || id:ebi-a-GCST90014290	Intrinsic epigenetic age acceleration	Intrinsic epigenetic age acceleration || ||	TRUE	igd	NA	NA	NA	NA	NA	NA	NA	0.0112	2.8e-06	Nteeth	TRUE	reported	AyH0hC	textfile	2	FALSE
rs114279040	T	C	T	C	-0.255	0.0577	0.9784	FALSE	FALSE	FALSE	ebi-a-GCST90014290	2	171464574	0.1374	34461	0.674599	Intrinsic epigenetic age acceleration || id:ebi-a-GCST90014290	Intrinsic epigenetic age acceleration	Intrinsic epigenetic age acceleration || ||	TRUE	igd	NA	NA	NA	NA	NA	NA	NA	0.0551	3.6e-06	Nteeth	TRUE	reported	AyH0hC	textfile	2	TRUE
rs12652661	A	G	A	G	0.049	-0.0129	0.6809	FALSE	FALSE	FALSE	ebi-a-GCST90014290	5	67534057	0.0338	34461	0.701601	Intrinsic epigenetic age acceleration || id:ebi-a-GCST90014290	Intrinsic epigenetic age acceleration	Intrinsic epigenetic age acceleration || ||	TRUE	igd	NA	NA	NA	NA	NA	NA	NA	0.0102	1.48e-06	Nteeth	TRUE	reported	AyH0hC	textfile	2	TRUE
rs142745413	A	G	A	G	0.1863	0.1135	0.0196	FALSE	FALSE	FALSE	ebi-a-GCST90014290	9	116132603	0.1465	34461	0.4382	Intrinsic epigenetic age acceleration || id:ebi-a-GCST90014290	Intrinsic epigenetic age acceleration	Intrinsic epigenetic age acceleration || ||	TRUE	igd	NA	NA	NA	NA	NA	NA	NA	0.0382	1.07e-06	Nteeth	TRUE	reported	AyH0hC	textfile	2	TRUE
rs1962862	T	C	T	C	-0.0479	-0.0033	0.4697	FALSE	FALSE	FALSE	ebi-a-GCST90014290	8	61947573	0.0305	34461	0.914	Intrinsic epigenetic age acceleration || id:ebi-a-GCST90014290	Intrinsic epigenetic age acceleration	Intrinsic epigenetic age acceleration || ||	TRUE	igd	NA	NA	NA	NA	NA	NA	NA	0.0097	8e-07	Nteeth	TRUE	reported	AyH0hC	textfile	2	TRUE
rs4733048	T	C	T	C	0.0575	0.0757	0.8706	FALSE	FALSE	FALSE	ebi-a-GCST90014290	8	26499089	0.0458	34461	0.0982404	Intrinsic epigenetic age acceleration || id:ebi-a-GCST90014290	Intrinsic epigenetic age acceleration	Intrinsic epigenetic age acceleration || ||	TRUE	igd	NA	NA	NA	NA	NA	NA	NA	0.0125	4.22e-06	Nteeth	TRUE	reported	AyH0hC	textfile	2	TRUE
rs872565	T	C	T	C	0.1081	-0.0063	0.9775	FALSE	FALSE	FALSE	ebi-a-GCST90014290	5	145088382	0.139	34461	0.9636	Intrinsic epigenetic age acceleration || id:ebi-a-GCST90014290	Intrinsic epigenetic age acceleration	Intrinsic epigenetic age acceleration || ||	TRUE	igd	NA	NA	NA	NA	NA	NA	NA	0.0227	1.89e-06	Nteeth	TRUE	reported	AyH0hC	textfile	2	TRUE
rs10048146	G	A	G	A	0.00722026	-0.011	0.1875	FALSE	FALSE	FALSE	ebi-a-GCST90014290	16	86710660	0.0399	34461	0.7835	Intrinsic epigenetic age acceleration || id:ebi-a-GCST90014290	Intrinsic epigenetic age acceleration	Intrinsic epigenetic age acceleration || ||	TRUE	igd	NA	NA	NA	NA	NA	NA	NA	0.000988695	2.8e-13	dentures	TRUE	reported	FbGoYQ	textfile	2	TRUE
rs10772314	A	T	A	T	-0.00419883	0.0065	0.3924	FALSE	TRUE	TRUE	ebi-a-GCST90014290	12	10704350	0.0315	34461	0.8357	Intrinsic epigenetic age acceleration || id:ebi-a-GCST90014290	Intrinsic epigenetic age acceleration	Intrinsic epigenetic age acceleration || ||	TRUE	igd	NA	NA	NA	NA	NA	NA	NA	0.000797699	1.4e-07	dentures	TRUE	reported	FbGoYQ	textfile	2	FALSE
rs10811723	G	A	G	A	0.00562263	0.0048	0.7059	FALSE	FALSE	FALSE	ebi-a-GCST90014290	9	22542285	0.0341	34461	0.8873	Intrinsic epigenetic age acceleration || id:ebi-a-GCST90014290	Intrinsic epigenetic age acceleration	Intrinsic epigenetic age acceleration || ||	TRUE	igd	NA	NA	NA	NA	NA	NA	NA	0.000858611	5.8e-11	dentures	TRUE	reported	FbGoYQ	textfile	2	TRUE
rs1083479	C	T	C	T	-0.00384782	-0.0216	0.5894	FALSE	FALSE	FALSE	ebi-a-GCST90014290	2	147941762	0.031	34461	0.487401	Intrinsic epigenetic age acceleration || id:ebi-a-GCST90014290	Intrinsic epigenetic age acceleration	Intrinsic epigenetic age acceleration || ||	TRUE	igd	NA	NA	NA	NA	NA	NA	NA	0.000790214	1.1e-06	dentures	TRUE	reported	FbGoYQ	textfile	2	TRUE
rs10869805	G	A	G	A	0.00701639	-0.0094	0.1731	FALSE	FALSE	FALSE	ebi-a-GCST90014290	9	79340206	0.0419	34461	0.8223	Intrinsic epigenetic age acceleration || id:ebi-a-GCST90014290	Intrinsic epigenetic age acceleration	Intrinsic epigenetic age acceleration || ||	TRUE	igd	NA	NA	NA	NA	NA	NA	NA	0.00105274	2.6e-11	dentures	TRUE	reported	FbGoYQ	textfile	2	TRUE
rs10880627	T	C	T	C	-0.00399501	-0.0235	0.4827	FALSE	FALSE	FALSE	ebi-a-GCST90014290	12	44599081	0.0322	34461	0.4644	Intrinsic epigenetic age acceleration || id:ebi-a-GCST90014290	Intrinsic epigenetic age acceleration	Intrinsic epigenetic age acceleration || ||	TRUE	igd	NA	NA	NA	NA	NA	NA	NA	0.000785998	3.7e-07	dentures	TRUE	reported	FbGoYQ	textfile	2	TRUE
rs10883553	A	C	A	C	-0.00497581	-0.0075	0.4446	FALSE	FALSE	FALSE	ebi-a-GCST90014290	10	102635475	0.0318	34461	0.8121	Intrinsic epigenetic age acceleration || id:ebi-a-GCST90014290	Intrinsic epigenetic age acceleration	Intrinsic epigenetic age acceleration || ||	TRUE	igd	NA	NA	NA	NA	NA	NA	NA	0.000780159	1.8e-10	dentures	TRUE	reported	FbGoYQ	textfile	2	TRUE
rs10912857	G	A	G	A	-0.00462874	0.0032	0.2423	FALSE	FALSE	FALSE	ebi-a-GCST90014290	1	174928902	0.0357	34461	0.9277	Intrinsic epigenetic age acceleration || id:ebi-a-GCST90014290	Intrinsic epigenetic age acceleration	Intrinsic epigenetic age acceleration || ||	TRUE	igd	NA	NA	NA	NA	NA	NA	NA	0.000898471	2.6e-07	dentures	TRUE	reported	FbGoYQ	textfile	2	TRUE
rs10956340	C	A	C	A	-0.00452627	-0.0587	0.5807	FALSE	FALSE	FALSE	ebi-a-GCST90014290	8	127891479	0.0316	34461	0.0630507	Intrinsic epigenetic age acceleration || id:ebi-a-GCST90014290	Intrinsic epigenetic age acceleration	Intrinsic epigenetic age acceleration || ||	TRUE	igd	NA	NA	NA	NA	NA	NA	NA	0.00078468	8e-09	dentures	TRUE	reported	FbGoYQ	textfile	2	TRUE
rs10987006	G	C	G	C	0.00581341	-0.0553	0.6412	FALSE	TRUE	TRUE	ebi-a-GCST90014290	9	128651539	0.0326	34461	0.0901198	Intrinsic epigenetic age acceleration || id:ebi-a-GCST90014290	Intrinsic epigenetic age acceleration	Intrinsic epigenetic age acceleration || ||	TRUE	igd	NA	NA	NA	NA	NA	NA	NA	0.000809826	7e-13	dentures	TRUE	reported	FbGoYQ	textfile	2	FALSE
rs1108343	C	T	C	T	-0.00430661	-0.0073	0.6466	FALSE	FALSE	FALSE	ebi-a-GCST90014290	16	51211595	0.0334	34461	0.8258	Intrinsic epigenetic age acceleration || id:ebi-a-GCST90014290	Intrinsic epigenetic age acceleration	Intrinsic epigenetic age acceleration || ||	TRUE	igd	NA	NA	NA	NA	NA	NA	NA	0.000809829	1e-07	dentures	TRUE	reported	FbGoYQ	textfile	2	TRUE
rs111289033	G	A	G	A	0.0130826	-0.0781	0.0317	FALSE	FALSE	FALSE	ebi-a-GCST90014290	3	193306987	0.1007	34461	0.4381	Intrinsic epigenetic age acceleration || id:ebi-a-GCST90014290	Intrinsic epigenetic age acceleration	Intrinsic epigenetic age acceleration || ||	TRUE	igd	NA	NA	NA	NA	NA	NA	NA	0.00226024	7.1e-09	dentures	TRUE	reported	FbGoYQ	textfile	2	TRUE
rs1122171	T	C	T	C	0.0116192	0.0018	0.598	FALSE	FALSE	FALSE	ebi-a-GCST90014290	5	134509987	0.0314	34461	0.9548	Intrinsic epigenetic age acceleration || id:ebi-a-GCST90014290	Intrinsic epigenetic age acceleration	Intrinsic epigenetic age acceleration || ||	TRUE	igd	NA	NA	NA	NA	NA	NA	NA	0.000790076	5.9e-49	dentures	TRUE	reported	FbGoYQ	textfile	2	TRUE
rs11235556	A	G	A	G	-0.00389809	0.0473	0.5293	FALSE	FALSE	FALSE	ebi-a-GCST90014290	11	72356021	0.0308	34461	0.1239	Intrinsic epigenetic age acceleration || id:ebi-a-GCST90014290	Intrinsic epigenetic age acceleration	Intrinsic epigenetic age acceleration || ||	TRUE	igd	NA	NA	NA	NA	NA	NA	NA	0.000778905	5.6e-07	dentures	TRUE	reported	FbGoYQ	textfile	2	TRUE
rs115880342	G	A	G	A	-0.00941837	-0.0381	0.0388	FALSE	FALSE	FALSE	ebi-a-GCST90014290	4	1365635	0.092	34461	0.6785	Intrinsic epigenetic age acceleration || id:ebi-a-GCST90014290	Intrinsic epigenetic age acceleration	Intrinsic epigenetic age acceleration || ||	TRUE	igd	NA	NA	NA	NA	NA	NA	NA	0.00196738	1.7e-06	dentures	TRUE	reported	FbGoYQ	textfile	2	TRUE
rs115926813	A	G	A	G	-0.0102259	-0.1286	0.0418	FALSE	FALSE	FALSE	ebi-a-GCST90014290	5	131790662	0.0883	34461	0.1455	Intrinsic epigenetic age acceleration || id:ebi-a-GCST90014290	Intrinsic epigenetic age acceleration	Intrinsic epigenetic age acceleration || ||	TRUE	igd	NA	NA	NA	NA	NA	NA	NA	0.00202153	4.2e-07	dentures	TRUE	reported	FbGoYQ	textfile	2	TRUE
rs11628890	A	G	A	G	0.00401358	-0.0724	0.6433	FALSE	FALSE	FALSE	ebi-a-GCST90014290	14	68782300	0.0322	34461	0.0245499	Intrinsic epigenetic age acceleration || id:ebi-a-GCST90014290	Intrinsic epigenetic age acceleration	Intrinsic epigenetic age acceleration || ||	TRUE	igd	NA	NA	NA	NA	NA	NA	NA	0.000810329	7.3e-07	dentures	TRUE	reported	FbGoYQ	textfile	2	TRUE
rs11658746	C	T	C	T	-0.00441977	0.0162	0.3664	FALSE	FALSE	FALSE	ebi-a-GCST90014290	17	79356598	0.037	34461	0.6622	Intrinsic epigenetic age acceleration || id:ebi-a-GCST90014290	Intrinsic epigenetic age acceleration	Intrinsic epigenetic age acceleration || ||	TRUE	igd	NA	NA	NA	NA	NA	NA	NA	0.000804342	3.9e-08	dentures	TRUE	reported	FbGoYQ	textfile	2	TRUE
rs11668776	A	G	A	G	-0.00386889	-0.0077	0.6804	FALSE	FALSE	FALSE	ebi-a-GCST90014290	19	12690011	0.033	34461	0.8164	Intrinsic epigenetic age acceleration || id:ebi-a-GCST90014290	Intrinsic epigenetic age acceleration	Intrinsic epigenetic age acceleration || ||	TRUE	igd	NA	NA	NA	NA	NA	NA	NA	0.000833877	3.5e-06	dentures	TRUE	reported	FbGoYQ	textfile	2	TRUE
rs11676272	G	A	G	A	0.00411461	0.0946	0.4804	FALSE	FALSE	FALSE	ebi-a-GCST90014290	2	25141538	0.0297	34461	0.00145301	Intrinsic epigenetic age acceleration || id:ebi-a-GCST90014290	Intrinsic epigenetic age acceleration	Intrinsic epigenetic age acceleration || ||	TRUE	igd	NA	NA	NA	NA	NA	NA	NA	0.000773801	1.1e-07	dentures	TRUE	reported	FbGoYQ	textfile	2	TRUE
rs11745103	C	T	C	T	0.00451717	-0.025	0.4641	FALSE	FALSE	FALSE	ebi-a-GCST90014290	5	26927356	0.0311	34461	0.4218	Intrinsic epigenetic age acceleration || id:ebi-a-GCST90014290	Intrinsic epigenetic age acceleration	Intrinsic epigenetic age acceleration || ||	TRUE	igd	NA	NA	NA	NA	NA	NA	NA	0.000782947	8e-09	dentures	TRUE	reported	FbGoYQ	textfile	2	TRUE
rs117674901	G	C	G	C	-0.0116447	0.0519	0.0263	FALSE	TRUE	TRUE	ebi-a-GCST90014290	16	77224636	0.1157	34461	0.653699	Intrinsic epigenetic age acceleration || id:ebi-a-GCST90014290	Intrinsic epigenetic age acceleration	Intrinsic epigenetic age acceleration || ||	TRUE	igd	NA	NA	NA	NA	NA	NA	NA	0.0025102	3.5e-06	dentures	TRUE	reported	FbGoYQ	textfile	2	FALSE
rs117737827	T	C	T	C	0.00638594	0.0519	0.1648	FALSE	FALSE	FALSE	ebi-a-GCST90014290	15	63804248	0.0417	34461	0.2129	Intrinsic epigenetic age acceleration || id:ebi-a-GCST90014290	Intrinsic epigenetic age acceleration	Intrinsic epigenetic age acceleration || ||	TRUE	igd	NA	NA	NA	NA	NA	NA	NA	0.00106958	2.4e-09	dentures	TRUE	reported	FbGoYQ	textfile	2	TRUE
rs118164185	A	G	A	G	0.0103384	-0.1219	0.0367	FALSE	FALSE	FALSE	ebi-a-GCST90014290	14	47032766	0.0996	34461	0.221	Intrinsic epigenetic age acceleration || id:ebi-a-GCST90014290	Intrinsic epigenetic age acceleration	Intrinsic epigenetic age acceleration || ||	TRUE	igd	NA	NA	NA	NA	NA	NA	NA	0.00218785	2.3e-06	dentures	TRUE	reported	FbGoYQ	textfile	2	TRUE
rs11984403	T	C	T	C	-0.00503371	-0.075	0.1819	FALSE	FALSE	FALSE	ebi-a-GCST90014290	7	67945971	0.0403	34461	0.0625893	Intrinsic epigenetic age acceleration || id:ebi-a-GCST90014290	Intrinsic epigenetic age acceleration	Intrinsic epigenetic age acceleration || ||	TRUE	igd	NA	NA	NA	NA	NA	NA	NA	0.00100508	5.5e-07	dentures	TRUE	reported	FbGoYQ	textfile	2	TRUE
rs12061998	T	A	T	A	0.00470186	-0.0556	0.2713	FALSE	TRUE	TRUE	ebi-a-GCST90014290	1	234714414	0.0353	34461	0.1157	Intrinsic epigenetic age acceleration || id:ebi-a-GCST90014290	Intrinsic epigenetic age acceleration	Intrinsic epigenetic age acceleration || ||	TRUE	igd	NA	NA	NA	NA	NA	NA	NA	0.000873549	7.3e-08	dentures	TRUE	reported	FbGoYQ	textfile	2	FALSE
rs121908120	A	T	A	T	-0.0217106	-0.1013	0.0327	FALSE	TRUE	TRUE	ebi-a-GCST90014290	2	219755011	0.1227	34461	0.4091	Intrinsic epigenetic age acceleration || id:ebi-a-GCST90014290	Intrinsic epigenetic age acceleration	Intrinsic epigenetic age acceleration || ||	TRUE	igd	NA	NA	NA	NA	NA	NA	NA	0.00241541	2.5e-19	dentures	TRUE	reported	FbGoYQ	textfile	2	FALSE
rs12449524	A	C	A	C	0.00436239	0.003	0.2759	FALSE	FALSE	FALSE	ebi-a-GCST90014290	17	17596461	0.0351	34461	0.9319	Intrinsic epigenetic age acceleration || id:ebi-a-GCST90014290	Intrinsic epigenetic age acceleration	Intrinsic epigenetic age acceleration || ||	TRUE	igd	NA	NA	NA	NA	NA	NA	NA	0.000875716	6.3e-07	dentures	TRUE	reported	FbGoYQ	textfile	2	TRUE
rs13035874	A	G	A	G	0.00416859	0.0718	0.3375	FALSE	FALSE	FALSE	ebi-a-GCST90014290	2	201109553	0.0324	34461	0.0264198	Intrinsic epigenetic age acceleration || id:ebi-a-GCST90014290	Intrinsic epigenetic age acceleration	Intrinsic epigenetic age acceleration || ||	TRUE	igd	NA	NA	NA	NA	NA	NA	NA	0.000815013	3.1e-07	dentures	TRUE	reported	FbGoYQ	textfile	2	TRUE
rs13113372	A	G	A	G	-0.00527382	-0.0032	0.1524	FALSE	FALSE	FALSE	ebi-a-GCST90014290	4	182290436	0.0439	34461	0.9419	Intrinsic epigenetic age acceleration || id:ebi-a-GCST90014290	Intrinsic epigenetic age acceleration	Intrinsic epigenetic age acceleration || ||	TRUE	igd	NA	NA	NA	NA	NA	NA	NA	0.00111046	2e-06	dentures	TRUE	reported	FbGoYQ	textfile	2	TRUE
rs1342614	C	G	C	G	-0.004638	0.057	0.7844	FALSE	TRUE	TRUE	ebi-a-GCST90014290	6	51302464	0.0379	34461	0.1324	Intrinsic epigenetic age acceleration || id:ebi-a-GCST90014290	Intrinsic epigenetic age acceleration	Intrinsic epigenetic age acceleration || ||	TRUE	igd	NA	NA	NA	NA	NA	NA	NA	0.00093275	6.6e-07	dentures	TRUE	reported	FbGoYQ	textfile	2	FALSE
rs1352724	A	C	A	C	-0.00528193	-0.0308	0.2059	FALSE	FALSE	FALSE	ebi-a-GCST90014290	5	107083487	0.0388	34461	0.4264	Intrinsic epigenetic age acceleration || id:ebi-a-GCST90014290	Intrinsic epigenetic age acceleration	Intrinsic epigenetic age acceleration || ||	TRUE	igd	NA	NA	NA	NA	NA	NA	NA	0.000933906	1.6e-08	dentures	TRUE	reported	FbGoYQ	textfile	2	TRUE
rs139226952	G	T	G	T	0.00420275	-0.0465	0.323	FALSE	FALSE	FALSE	ebi-a-GCST90014290	15	97959928	0.033	34461	0.1594	Intrinsic epigenetic age acceleration || id:ebi-a-GCST90014290	Intrinsic epigenetic age acceleration	Intrinsic epigenetic age acceleration || ||	TRUE	igd	NA	NA	NA	NA	NA	NA	NA	0.000830508	4.2e-07	dentures	TRUE	reported	FbGoYQ	textfile	2	TRUE
rs1411182	T	A	T	A	0.00363107	-0.031	0.4546	FALSE	TRUE	TRUE	ebi-a-GCST90014290	8	132016965	0.031	34461	0.317	Intrinsic epigenetic age acceleration || id:ebi-a-GCST90014290	Intrinsic epigenetic age acceleration	Intrinsic epigenetic age acceleration || ||	TRUE	igd	NA	NA	NA	NA	NA	NA	NA	0.000779806	3.2e-06	dentures	TRUE	reported	FbGoYQ	textfile	2	FALSE
rs1429414	A	G	A	G	0.00409743	-0.0072	0.3667	FALSE	FALSE	FALSE	ebi-a-GCST90014290	2	198162430	0.0319	34461	0.8221	Intrinsic epigenetic age acceleration || id:ebi-a-GCST90014290	Intrinsic epigenetic age acceleration	Intrinsic epigenetic age acceleration || ||	TRUE	igd	NA	NA	NA	NA	NA	NA	NA	0.000802952	3.3e-07	dentures	TRUE	reported	FbGoYQ	textfile	2	TRUE
rs143623567	G	A	G	A	-0.00783292	0.0071	0.0605	FALSE	FALSE	FALSE	ebi-a-GCST90014290	4	71239123	0.0651	34461	0.9134	Intrinsic epigenetic age acceleration || id:ebi-a-GCST90014290	Intrinsic epigenetic age acceleration	Intrinsic epigenetic age acceleration || ||	TRUE	igd	NA	NA	NA	NA	NA	NA	NA	0.00165139	2.1e-06	dentures	TRUE	reported	FbGoYQ	textfile	2	TRUE
rs1458595	G	A	G	A	0.00572748	-0.0438	0.1384	FALSE	FALSE	FALSE	ebi-a-GCST90014290	1	234282895	0.0441	34461	0.3216	Intrinsic epigenetic age acceleration || id:ebi-a-GCST90014290	Intrinsic epigenetic age acceleration	Intrinsic epigenetic age acceleration || ||	TRUE	igd	NA	NA	NA	NA	NA	NA	NA	0.00110374	2.1e-07	dentures	TRUE	reported	FbGoYQ	textfile	2	TRUE
rs1482698	C	G	C	G	0.00514968	0.0106	0.3803	FALSE	TRUE	TRUE	ebi-a-GCST90014290	5	44539453	0.0317	34461	0.737901	Intrinsic epigenetic age acceleration || id:ebi-a-GCST90014290	Intrinsic epigenetic age acceleration	Intrinsic epigenetic age acceleration || ||	TRUE	igd	NA	NA	NA	NA	NA	NA	NA	0.000802266	1.4e-10	dentures	TRUE	reported	FbGoYQ	textfile	2	FALSE
rs1542652	G	A	G	A	-0.00722562	0.0016	0.9276	FALSE	FALSE	FALSE	ebi-a-GCST90014290	8	65088503	0.0606	34461	0.9787	Intrinsic epigenetic age acceleration || id:ebi-a-GCST90014290	Intrinsic epigenetic age acceleration	Intrinsic epigenetic age acceleration || ||	TRUE	igd	NA	NA	NA	NA	NA	NA	NA	0.00144712	5.9e-07	dentures	TRUE	reported	FbGoYQ	textfile	2	TRUE
rs1569599	T	C	T	C	-0.00491641	0.0522	0.2779	FALSE	FALSE	FALSE	ebi-a-GCST90014290	20	7659347	0.0346	34461	0.131	Intrinsic epigenetic age acceleration || id:ebi-a-GCST90014290	Intrinsic epigenetic age acceleration	Intrinsic epigenetic age acceleration || ||	TRUE	igd	NA	NA	NA	NA	NA	NA	NA	0.000861534	1.2e-08	dentures	TRUE	reported	FbGoYQ	textfile	2	TRUE
rs1654552	A	C	A	C	-0.00372563	-0.0097	0.465	FALSE	FALSE	FALSE	ebi-a-GCST90014290	19	51412666	0.0319	34461	0.7621	Intrinsic epigenetic age acceleration || id:ebi-a-GCST90014290	Intrinsic epigenetic age acceleration	Intrinsic epigenetic age acceleration || ||	TRUE	igd	NA	NA	NA	NA	NA	NA	NA	0.000776392	1.6e-06	dentures	TRUE	reported	FbGoYQ	textfile	2	TRUE
rs17069578	G	A	G	A	0.00521827	-0.0082	0.1721	FALSE	FALSE	FALSE	ebi-a-GCST90014290	5	167435994	0.041	34461	0.8422	Intrinsic epigenetic age acceleration || id:ebi-a-GCST90014290	Intrinsic epigenetic age acceleration	Intrinsic epigenetic age acceleration || ||	TRUE	igd	NA	NA	NA	NA	NA	NA	NA	0.00104383	5.8e-07	dentures	TRUE	reported	FbGoYQ	textfile	2	TRUE
rs17170141	A	T	A	T	-0.00444544	0.0251	0.2102	FALSE	TRUE	TRUE	ebi-a-GCST90014290	7	146243485	0.0379	34461	0.5069	Intrinsic epigenetic age acceleration || id:ebi-a-GCST90014290	Intrinsic epigenetic age acceleration	Intrinsic epigenetic age acceleration || ||	TRUE	igd	NA	NA	NA	NA	NA	NA	NA	0.000967586	4.3e-06	dentures	TRUE	reported	FbGoYQ	textfile	2	FALSE
rs172745	G	T	G	T	0.00378806	0.0137	0.5431	FALSE	FALSE	FALSE	ebi-a-GCST90014290	2	76221196	0.0309	34461	0.658701	Intrinsic epigenetic age acceleration || id:ebi-a-GCST90014290	Intrinsic epigenetic age acceleration	Intrinsic epigenetic age acceleration || ||	TRUE	igd	NA	NA	NA	NA	NA	NA	NA	0.000781615	1.3e-06	dentures	TRUE	reported	FbGoYQ	textfile	2	TRUE
rs1730966	C	T	C	T	0.00572452	0.0832	0.1579	FALSE	FALSE	FALSE	ebi-a-GCST90014290	16	8763715	0.0436	34461	0.05595	Intrinsic epigenetic age acceleration || id:ebi-a-GCST90014290	Intrinsic epigenetic age acceleration	Intrinsic epigenetic age acceleration || ||	TRUE	igd	NA	NA	NA	NA	NA	NA	NA	0.00105313	5.5e-08	dentures	TRUE	reported	FbGoYQ	textfile	2	TRUE
rs17413120	T	C	T	C	-0.00604364	-0.014	0.105	FALSE	FALSE	FALSE	ebi-a-GCST90014290	9	37517457	0.051	34461	0.784401	Intrinsic epigenetic age acceleration || id:ebi-a-GCST90014290	Intrinsic epigenetic age acceleration	Intrinsic epigenetic age acceleration || ||	TRUE	igd	NA	NA	NA	NA	NA	NA	NA	0.00129764	3.2e-06	dentures	TRUE	reported	FbGoYQ	textfile	2	TRUE
rs17744041	C	A	C	A	-0.0057196	0.0304	0.105	FALSE	FALSE	FALSE	ebi-a-GCST90014290	3	7989017	0.0501	34461	0.5441	Intrinsic epigenetic age acceleration || id:ebi-a-GCST90014290	Intrinsic epigenetic age acceleration	Intrinsic epigenetic age acceleration || ||	TRUE	igd	NA	NA	NA	NA	NA	NA	NA	0.00121975	2.7e-06	dentures	TRUE	reported	FbGoYQ	textfile	2	TRUE
rs1847583	G	T	G	T	0.0133117	0.1773	0.0246	FALSE	FALSE	FALSE	ebi-a-GCST90014290	11	91200329	0.1179	34461	0.1326	Intrinsic epigenetic age acceleration || id:ebi-a-GCST90014290	Intrinsic epigenetic age acceleration	Intrinsic epigenetic age acceleration || ||	TRUE	igd	NA	NA	NA	NA	NA	NA	NA	0.00250068	1e-07	dentures	TRUE	reported	FbGoYQ	textfile	2	TRUE
rs1891025	A	C	A	C	-0.00388654	-0.0373	0.3213	FALSE	FALSE	FALSE	ebi-a-GCST90014290	9	110166861	0.0341	34461	0.2736	Intrinsic epigenetic age acceleration || id:ebi-a-GCST90014290	Intrinsic epigenetic age acceleration	Intrinsic epigenetic age acceleration || ||	TRUE	igd	NA	NA	NA	NA	NA	NA	NA	0.00084015	3.7e-06	dentures	TRUE	reported	FbGoYQ	textfile	2	TRUE
rs2024125	A	G	A	G	0.00410371	0.0254	0.4933	FALSE	FALSE	FALSE	ebi-a-GCST90014290	7	43158477	0.0324	34461	0.4343	Intrinsic epigenetic age acceleration || id:ebi-a-GCST90014290	Intrinsic epigenetic age acceleration	Intrinsic epigenetic age acceleration || ||	TRUE	igd	NA	NA	NA	NA	NA	NA	NA	0.000776565	1.3e-07	dentures	TRUE	reported	FbGoYQ	textfile	2	TRUE
rs2046850	T	C	T	C	-0.00496785	0.0772	0.2043	FALSE	FALSE	FALSE	ebi-a-GCST90014290	1	210304319	0.0368	34461	0.0357602	Intrinsic epigenetic age acceleration || id:ebi-a-GCST90014290	Intrinsic epigenetic age acceleration	Intrinsic epigenetic age acceleration || ||	TRUE	igd	NA	NA	NA	NA	NA	NA	NA	0.000983806	4.4e-07	dentures	TRUE	reported	FbGoYQ	textfile	2	TRUE
rs2070902	T	C	T	C	0.00450669	-0.0234	0.2623	FALSE	FALSE	FALSE	ebi-a-GCST90014290	1	161187665	0.0347	34461	0.4999	Intrinsic epigenetic age acceleration || id:ebi-a-GCST90014290	Intrinsic epigenetic age acceleration	Intrinsic epigenetic age acceleration || ||	TRUE	igd	NA	NA	NA	NA	NA	NA	NA	0.000888183	3.9e-07	dentures	TRUE	reported	FbGoYQ	textfile	2	TRUE
rs2075833	C	T	C	T	-0.00405285	-0.0273	0.3862	FALSE	FALSE	FALSE	ebi-a-GCST90014290	15	90016491	0.0318	34461	0.3906	Intrinsic epigenetic age acceleration || id:ebi-a-GCST90014290	Intrinsic epigenetic age acceleration	Intrinsic epigenetic age acceleration || ||	TRUE	igd	NA	NA	NA	NA	NA	NA	NA	0.000799465	4e-07	dentures	TRUE	reported	FbGoYQ	textfile	2	TRUE
rs2084131	G	A	G	A	0.00395555	-0.0464	0.6168	FALSE	FALSE	FALSE	ebi-a-GCST90014290	5	60850522	0.032	34461	0.1468	Intrinsic epigenetic age acceleration || id:ebi-a-GCST90014290	Intrinsic epigenetic age acceleration	Intrinsic epigenetic age acceleration || ||	TRUE	igd	NA	NA	NA	NA	NA	NA	NA	0.000809593	1e-06	dentures	TRUE	reported	FbGoYQ	textfile	2	TRUE
rs2115920	A	G	A	G	-0.00372395	-0.0291	0.4452	FALSE	FALSE	FALSE	ebi-a-GCST90014290	18	58251081	0.0313	34461	0.3535	Intrinsic epigenetic age acceleration || id:ebi-a-GCST90014290	Intrinsic epigenetic age acceleration	Intrinsic epigenetic age acceleration || ||	TRUE	igd	NA	NA	NA	NA	NA	NA	NA	0.000784532	2.1e-06	dentures	TRUE	reported	FbGoYQ	textfile	2	TRUE
rs2238651	T	C	T	C	0.00442634	-0.0109	0.2485	FALSE	FALSE	FALSE	ebi-a-GCST90014290	19	18718846	0.0364	34461	0.763901	Intrinsic epigenetic age acceleration || id:ebi-a-GCST90014290	Intrinsic epigenetic age acceleration	Intrinsic epigenetic age acceleration || ||	TRUE	igd	NA	NA	NA	NA	NA	NA	NA	0.000912662	1.2e-06	dentures	TRUE	reported	FbGoYQ	textfile	2	TRUE
rs2241527	A	G	A	G	0.00404887	0.0699	0.3951	FALSE	FALSE	FALSE	ebi-a-GCST90014290	2	219537224	0.0314	34461	0.0259597	Intrinsic epigenetic age acceleration || id:ebi-a-GCST90014290	Intrinsic epigenetic age acceleration	Intrinsic epigenetic age acceleration || ||	TRUE	igd	NA	NA	NA	NA	NA	NA	NA	0.000793251	3.3e-07	dentures	TRUE	reported	FbGoYQ	textfile	2	TRUE
rs2349034	A	T	A	T	0.00441875	0.0268	0.5294	FALSE	TRUE	TRUE	ebi-a-GCST90014290	5	137021606	0.0311	34461	0.3893	Intrinsic epigenetic age acceleration || id:ebi-a-GCST90014290	Intrinsic epigenetic age acceleration	Intrinsic epigenetic age acceleration || ||	TRUE	igd	NA	NA	NA	NA	NA	NA	NA	0.000777416	1.3e-08	dentures	TRUE	reported	FbGoYQ	textfile	2	FALSE
rs2369925	A	G	A	G	-0.0040941	-0.0371	0.6773	FALSE	FALSE	FALSE	ebi-a-GCST90014290	8	80503857	0.0334	34461	0.2675	Intrinsic epigenetic age acceleration || id:ebi-a-GCST90014290	Intrinsic epigenetic age acceleration	Intrinsic epigenetic age acceleration || ||	TRUE	igd	NA	NA	NA	NA	NA	NA	NA	0.000833384	9e-07	dentures	TRUE	reported	FbGoYQ	textfile	2	TRUE
rs2421616	G	A	G	A	-0.00428359	-0.0374	0.4226	FALSE	FALSE	FALSE	ebi-a-GCST90014290	10	93363288	0.0318	34461	0.2395	Intrinsic epigenetic age acceleration || id:ebi-a-GCST90014290	Intrinsic epigenetic age acceleration	Intrinsic epigenetic age acceleration || ||	TRUE	igd	NA	NA	NA	NA	NA	NA	NA	0.000791548	6.2e-08	dentures	TRUE	reported	FbGoYQ	textfile	2	TRUE
rs2468964	G	T	G	T	-0.00366518	-0.0326	0.6008	FALSE	FALSE	FALSE	ebi-a-GCST90014290	8	38333062	0.0319	34461	0.307	Intrinsic epigenetic age acceleration || id:ebi-a-GCST90014290	Intrinsic epigenetic age acceleration	Intrinsic epigenetic age acceleration || ||	TRUE	igd	NA	NA	NA	NA	NA	NA	NA	0.000790332	3.5e-06	dentures	TRUE	reported	FbGoYQ	textfile	2	TRUE
rs2618617	A	G	A	G	-0.00432469	-0.0591	0.2703	FALSE	FALSE	FALSE	ebi-a-GCST90014290	20	17793412	0.0341	34461	0.0830405	Intrinsic epigenetic age acceleration || id:ebi-a-GCST90014290	Intrinsic epigenetic age acceleration	Intrinsic epigenetic age acceleration || ||	TRUE	igd	NA	NA	NA	NA	NA	NA	NA	0.000866641	6e-07	dentures	TRUE	reported	FbGoYQ	textfile	2	TRUE
rs263771	A	C	A	C	0.0045079	-0.0256	0.2293	FALSE	FALSE	FALSE	ebi-a-GCST90014290	2	185921692	0.0361	34461	0.479001	Intrinsic epigenetic age acceleration || id:ebi-a-GCST90014290	Intrinsic epigenetic age acceleration	Intrinsic epigenetic age acceleration || ||	TRUE	igd	NA	NA	NA	NA	NA	NA	NA	0.000920211	9.6e-07	dentures	TRUE	reported	FbGoYQ	textfile	2	TRUE
rs2652452	C	A	C	A	0.00451617	0.0175	0.5462	FALSE	FALSE	FALSE	ebi-a-GCST90014290	2	155670203	0.0309	34461	0.5714	Intrinsic epigenetic age acceleration || id:ebi-a-GCST90014290	Intrinsic epigenetic age acceleration	Intrinsic epigenetic age acceleration || ||	TRUE	igd	NA	NA	NA	NA	NA	NA	NA	0.000777003	6.2e-09	dentures	TRUE	reported	FbGoYQ	textfile	2	TRUE
rs28529403	C	T	C	T	-0.00425242	-0.0124	0.3995	FALSE	FALSE	FALSE	ebi-a-GCST90014290	16	30134656	0.0322	34461	0.699301	Intrinsic epigenetic age acceleration || id:ebi-a-GCST90014290	Intrinsic epigenetic age acceleration	Intrinsic epigenetic age acceleration || ||	TRUE	igd	NA	NA	NA	NA	NA	NA	NA	0.000792826	8.2e-08	dentures	TRUE	reported	FbGoYQ	textfile	2	TRUE
rs28708698	A	G	A	G	0.00413841	-0.0365	0.3473	FALSE	FALSE	FALSE	ebi-a-GCST90014290	14	80819698	0.0327	34461	0.2636	Intrinsic epigenetic age acceleration || id:ebi-a-GCST90014290	Intrinsic epigenetic age acceleration	Intrinsic epigenetic age acceleration || ||	TRUE	igd	NA	NA	NA	NA	NA	NA	NA	0.000815483	3.9e-07	dentures	TRUE	reported	FbGoYQ	textfile	2	TRUE
rs2893871	G	A	G	A	0.00588784	-0.0722	0.1499	FALSE	FALSE	FALSE	ebi-a-GCST90014290	10	62662781	0.0447	34461	0.1063	Intrinsic epigenetic age acceleration || id:ebi-a-GCST90014290	Intrinsic epigenetic age acceleration	Intrinsic epigenetic age acceleration || ||	TRUE	igd	NA	NA	NA	NA	NA	NA	NA	0.00108413	5.6e-08	dentures	TRUE	reported	FbGoYQ	textfile	2	TRUE
rs34559440	C	T	C	T	0.00542431	0.0025	0.3256	FALSE	FALSE	FALSE	ebi-a-GCST90014290	17	68399112	0.0329	34461	0.9406	Intrinsic epigenetic age acceleration || id:ebi-a-GCST90014290	Intrinsic epigenetic age acceleration	Intrinsic epigenetic age acceleration || ||	TRUE	igd	NA	NA	NA	NA	NA	NA	NA	0.000838859	1e-10	dentures	TRUE	reported	FbGoYQ	textfile	2	TRUE
rs34579518	T	C	T	C	0.00888634	0.0257	0.0413	FALSE	FALSE	FALSE	ebi-a-GCST90014290	1	199755595	0.0782	34461	0.742299	Intrinsic epigenetic age acceleration || id:ebi-a-GCST90014290	Intrinsic epigenetic age acceleration	Intrinsic epigenetic age acceleration || ||	TRUE	igd	NA	NA	NA	NA	NA	NA	NA	0.00190386	3e-06	dentures	TRUE	reported	FbGoYQ	textfile	2	TRUE
rs34677431	T	A	T	A	0.00421356	-0.042	0.2991	FALSE	TRUE	TRUE	ebi-a-GCST90014290	14	65458925	0.0343	34461	0.2206	Intrinsic epigenetic age acceleration || id:ebi-a-GCST90014290	Intrinsic epigenetic age acceleration	Intrinsic epigenetic age acceleration || ||	TRUE	igd	NA	NA	NA	NA	NA	NA	NA	0.000848267	6.8e-07	dentures	TRUE	reported	FbGoYQ	textfile	2	FALSE
rs34733120	G	A	G	A	0.00581528	0.0075	0.1416	FALSE	FALSE	FALSE	ebi-a-GCST90014290	11	102500783	0.0451	34461	0.8674	Intrinsic epigenetic age acceleration || id:ebi-a-GCST90014290	Intrinsic epigenetic age acceleration	Intrinsic epigenetic age acceleration || ||	TRUE	igd	NA	NA	NA	NA	NA	NA	NA	0.00113283	2.8e-07	dentures	TRUE	reported	FbGoYQ	textfile	2	TRUE
rs374100168	T	C	T	C	0.0149585	-0.1194	0.02	FALSE	FALSE	FALSE	ebi-a-GCST90014290	8	36392647	0.1532	34461	0.4355	Intrinsic epigenetic age acceleration || id:ebi-a-GCST90014290	Intrinsic epigenetic age acceleration	Intrinsic epigenetic age acceleration || ||	TRUE	igd	NA	NA	NA	NA	NA	NA	NA	0.00310629	1.5e-06	dentures	TRUE	reported	FbGoYQ	textfile	2	TRUE
rs3820640	C	T	C	T	-0.00599111	-0.0076	0.158	FALSE	FALSE	FALSE	ebi-a-GCST90014290	1	226868918	0.0421	34461	0.8565	Intrinsic epigenetic age acceleration || id:ebi-a-GCST90014290	Intrinsic epigenetic age acceleration	Intrinsic epigenetic age acceleration || ||	TRUE	igd	NA	NA	NA	NA	NA	NA	NA	0.00106909	2.1e-08	dentures	TRUE	reported	FbGoYQ	textfile	2	TRUE
rs4284742	G	A	G	A	0.00538803	-0.0155	0.7568	FALSE	FALSE	FALSE	ebi-a-GCST90014290	19	52131733	0.0382	34461	0.684699	Intrinsic epigenetic age acceleration || id:ebi-a-GCST90014290	Intrinsic epigenetic age acceleration	Intrinsic epigenetic age acceleration || ||	TRUE	igd	NA	NA	NA	NA	NA	NA	NA	0.000930013	6.9e-09	dentures	TRUE	reported	FbGoYQ	textfile	2	TRUE
rs4445705	T	A	T	A	-0.00686624	-0.0114	0.8875	FALSE	TRUE	TRUE	ebi-a-GCST90014290	12	86936207	0.0494	34461	0.8172	Intrinsic epigenetic age acceleration || id:ebi-a-GCST90014290	Intrinsic epigenetic age acceleration	Intrinsic epigenetic age acceleration || ||	TRUE	igd	NA	NA	NA	NA	NA	NA	NA	0.00122381	2e-08	dentures	TRUE	reported	FbGoYQ	textfile	2	FALSE
rs4650282	A	C	A	C	-0.00605153	-0.0868	0.1085	FALSE	FALSE	FALSE	ebi-a-GCST90014290	1	75173257	0.0498	34461	0.0813804	Intrinsic epigenetic age acceleration || id:ebi-a-GCST90014290	Intrinsic epigenetic age acceleration	Intrinsic epigenetic age acceleration || ||	TRUE	igd	NA	NA	NA	NA	NA	NA	NA	0.00126471	1.7e-06	dentures	TRUE	reported	FbGoYQ	textfile	2	TRUE
rs4667711	C	A	C	A	0.00448992	0.031	0.7427	FALSE	FALSE	FALSE	ebi-a-GCST90014290	2	164769973	0.0348	34461	0.3726	Intrinsic epigenetic age acceleration || id:ebi-a-GCST90014290	Intrinsic epigenetic age acceleration	Intrinsic epigenetic age acceleration || ||	TRUE	igd	NA	NA	NA	NA	NA	NA	NA	0.000896072	5.4e-07	dentures	TRUE	reported	FbGoYQ	textfile	2	TRUE
rs4847401	G	C	G	C	-0.00418199	0.0034	0.6496	FALSE	TRUE	TRUE	ebi-a-GCST90014290	1	93628013	0.0322	34461	0.9153	Intrinsic epigenetic age acceleration || id:ebi-a-GCST90014290	Intrinsic epigenetic age acceleration	Intrinsic epigenetic age acceleration || ||	TRUE	igd	NA	NA	NA	NA	NA	NA	NA	0.000811398	2.5e-07	dentures	TRUE	reported	FbGoYQ	textfile	2	FALSE
rs4881129	G	A	G	A	0.00493258	0.0188	0.232	FALSE	FALSE	FALSE	ebi-a-GCST90014290	10	3293719	0.0379	34461	0.619901	Intrinsic epigenetic age acceleration || id:ebi-a-GCST90014290	Intrinsic epigenetic age acceleration	Intrinsic epigenetic age acceleration || ||	TRUE	igd	NA	NA	NA	NA	NA	NA	NA	0.000917999	7.7e-08	dentures	TRUE	reported	FbGoYQ	textfile	2	TRUE
rs537414	A	G	A	G	-0.00375859	-0.0423	0.6476	FALSE	FALSE	FALSE	ebi-a-GCST90014290	9	73435315	0.0323	34461	0.19	Intrinsic epigenetic age acceleration || id:ebi-a-GCST90014290	Intrinsic epigenetic age acceleration	Intrinsic epigenetic age acceleration || ||	TRUE	igd	NA	NA	NA	NA	NA	NA	NA	0.000813771	3.9e-06	dentures	TRUE	reported	FbGoYQ	textfile	2	TRUE
rs55903108	A	G	A	G	0.00666143	0.0008	0.0975	FALSE	FALSE	FALSE	ebi-a-GCST90014290	10	86420607	0.0525	34461	0.9872	Intrinsic epigenetic age acceleration || id:ebi-a-GCST90014290	Intrinsic epigenetic age acceleration	Intrinsic epigenetic age acceleration || ||	TRUE	igd	NA	NA	NA	NA	NA	NA	NA	0.00133802	6.4e-07	dentures	TRUE	reported	FbGoYQ	textfile	2	TRUE
rs56158918	A	G	A	G	0.0044661	-0.0326	0.2644	FALSE	FALSE	FALSE	ebi-a-GCST90014290	10	63768959	0.0362	34461	0.368	Intrinsic epigenetic age acceleration || id:ebi-a-GCST90014290	Intrinsic epigenetic age acceleration	Intrinsic epigenetic age acceleration || ||	TRUE	igd	NA	NA	NA	NA	NA	NA	NA	0.000884878	4.5e-07	dentures	TRUE	reported	FbGoYQ	textfile	2	TRUE
rs6007032	G	C	G	C	0.00511288	0.0012	0.2478	FALSE	TRUE	TRUE	ebi-a-GCST90014290	22	45830784	0.0364	34461	0.974	Intrinsic epigenetic age acceleration || id:ebi-a-GCST90014290	Intrinsic epigenetic age acceleration	Intrinsic epigenetic age acceleration || ||	TRUE	igd	NA	NA	NA	NA	NA	NA	NA	0.00089817	1.3e-08	dentures	TRUE	reported	FbGoYQ	textfile	2	FALSE
rs61733476	G	A	G	A	-0.0180738	-0.2073	0.0114	FALSE	FALSE	FALSE	ebi-a-GCST90014290	14	20585924	0.2003	34461	0.3007	Intrinsic epigenetic age acceleration || id:ebi-a-GCST90014290	Intrinsic epigenetic age acceleration	Intrinsic epigenetic age acceleration || ||	TRUE	igd	NA	NA	NA	NA	NA	NA	NA	0.00387027	3e-06	dentures	TRUE	reported	FbGoYQ	textfile	2	TRUE
rs62106258	C	T	C	T	-0.0110854	0.0553	0.0474	FALSE	FALSE	FALSE	ebi-a-GCST90014290	2	417167	0.0801	34461	0.49	Intrinsic epigenetic age acceleration || id:ebi-a-GCST90014290	Intrinsic epigenetic age acceleration	Intrinsic epigenetic age acceleration || ||	TRUE	igd	NA	NA	NA	NA	NA	NA	NA	0.00180247	7.7e-10	dentures	TRUE	reported	FbGoYQ	textfile	2	TRUE
rs62254667	G	A	G	A	0.0234407	0.4677	0.0099	FALSE	FALSE	FALSE	ebi-a-GCST90014290	3	78597788	0.2265	34461	0.0389601	Intrinsic epigenetic age acceleration || id:ebi-a-GCST90014290	Intrinsic epigenetic age acceleration	Intrinsic epigenetic age acceleration || ||	TRUE	igd	NA	NA	NA	NA	NA	NA	NA	0.00483876	1.3e-06	dentures	TRUE	reported	FbGoYQ	textfile	2	TRUE
rs62362384	A	T	A	T	0.00570691	-0.024	0.1322	FALSE	TRUE	TRUE	ebi-a-GCST90014290	5	103691600	0.0454	34461	0.5963	Intrinsic epigenetic age acceleration || id:ebi-a-GCST90014290	Intrinsic epigenetic age acceleration	Intrinsic epigenetic age acceleration || ||	TRUE	igd	NA	NA	NA	NA	NA	NA	NA	0.0011352	5e-07	dentures	TRUE	reported	FbGoYQ	textfile	2	FALSE
rs62393868	G	A	G	A	0.00451061	-0.0253	0.2125	FALSE	FALSE	FALSE	ebi-a-GCST90014290	5	178175388	0.038	34461	0.5057	Intrinsic epigenetic age acceleration || id:ebi-a-GCST90014290	Intrinsic epigenetic age acceleration	Intrinsic epigenetic age acceleration || ||	TRUE	igd	NA	NA	NA	NA	NA	NA	NA	0.00097482	3.7e-06	dentures	TRUE	reported	FbGoYQ	textfile	2	TRUE
rs62474594	T	C	T	C	-0.00408769	-0.0012	0.2515	FALSE	FALSE	FALSE	ebi-a-GCST90014290	7	122012143	0.0358	34461	0.9722	Intrinsic epigenetic age acceleration || id:ebi-a-GCST90014290	Intrinsic epigenetic age acceleration	Intrinsic epigenetic age acceleration || ||	TRUE	igd	NA	NA	NA	NA	NA	NA	NA	0.000888456	4.2e-06	dentures	TRUE	reported	FbGoYQ	textfile	2	TRUE
rs6503796	C	T	C	T	0.00407723	0.096	0.5594	FALSE	FALSE	FALSE	ebi-a-GCST90014290	17	45765249	0.031	34461	0.00198299	Intrinsic epigenetic age acceleration || id:ebi-a-GCST90014290	Intrinsic epigenetic age acceleration	Intrinsic epigenetic age acceleration || ||	TRUE	igd	NA	NA	NA	NA	NA	NA	NA	0.00078135	1.8e-07	dentures	TRUE	reported	FbGoYQ	textfile	2	TRUE
rs6546524	C	A	C	A	0.00481199	0.0198	0.5336	FALSE	FALSE	FALSE	ebi-a-GCST90014290	2	69719177	0.0304	34461	0.5139	Intrinsic epigenetic age acceleration || id:ebi-a-GCST90014290	Intrinsic epigenetic age acceleration	Intrinsic epigenetic age acceleration || ||	TRUE	igd	NA	NA	NA	NA	NA	NA	NA	0.000778983	6.5e-10	dentures	TRUE	reported	FbGoYQ	textfile	2	TRUE
rs66637616	A	T	A	T	0.00375148	-0.0193	0.3502	FALSE	TRUE	TRUE	ebi-a-GCST90014290	5	77446603	0.0338	34461	0.5667	Intrinsic epigenetic age acceleration || id:ebi-a-GCST90014290	Intrinsic epigenetic age acceleration	Intrinsic epigenetic age acceleration || ||	TRUE	igd	NA	NA	NA	NA	NA	NA	NA	0.000812707	3.9e-06	dentures	TRUE	reported	FbGoYQ	textfile	2	FALSE
rs7190448	C	G	C	G	-0.00421261	-0.0048	0.2603	FALSE	TRUE	TRUE	ebi-a-GCST90014290	16	51771104	0.0355	34461	0.8917	Intrinsic epigenetic age acceleration || id:ebi-a-GCST90014290	Intrinsic epigenetic age acceleration	Intrinsic epigenetic age acceleration || ||	TRUE	igd	NA	NA	NA	NA	NA	NA	NA	0.00088364	1.9e-06	dentures	TRUE	reported	FbGoYQ	textfile	2	FALSE
rs7217268	G	A	G	A	-0.00474097	0.0509	0.616	FALSE	FALSE	FALSE	ebi-a-GCST90014290	17	70338127	0.0329	34461	0.1217	Intrinsic epigenetic age acceleration || id:ebi-a-GCST90014290	Intrinsic epigenetic age acceleration	Intrinsic epigenetic age acceleration || ||	TRUE	igd	NA	NA	NA	NA	NA	NA	NA	0.000807247	4.3e-09	dentures	TRUE	reported	FbGoYQ	textfile	2	TRUE
rs7236339	A	G	A	G	0.00466927	0.0435	0.2229	FALSE	FALSE	FALSE	ebi-a-GCST90014290	18	77579773	0.0368	34461	0.2378	Intrinsic epigenetic age acceleration || id:ebi-a-GCST90014290	Intrinsic epigenetic age acceleration	Intrinsic epigenetic age acceleration || ||	TRUE	igd	NA	NA	NA	NA	NA	NA	NA	0.00092972	5.1e-07	dentures	TRUE	reported	FbGoYQ	textfile	2	TRUE
rs72636697	T	C	T	C	0.0054074	0.0042	0.1494	FALSE	FALSE	FALSE	ebi-a-GCST90014290	4	68016609	0.0437	34461	0.9234	Intrinsic epigenetic age acceleration || id:ebi-a-GCST90014290	Intrinsic epigenetic age acceleration	Intrinsic epigenetic age acceleration || ||	TRUE	igd	NA	NA	NA	NA	NA	NA	NA	0.00114577	2.4e-06	dentures	TRUE	reported	FbGoYQ	textfile	2	TRUE
rs72694438	A	G	A	G	0.00544695	0.0432	0.2044	FALSE	FALSE	FALSE	ebi-a-GCST90014290	1	104364878	0.0392	34461	0.2711	Intrinsic epigenetic age acceleration || id:ebi-a-GCST90014290	Intrinsic epigenetic age acceleration	Intrinsic epigenetic age acceleration || ||	TRUE	igd	NA	NA	NA	NA	NA	NA	NA	0.00095639	1.2e-08	dentures	TRUE	reported	FbGoYQ	textfile	2	TRUE
rs72731412	C	T	C	T	0.00559135	-0.0578	0.1267	FALSE	FALSE	FALSE	ebi-a-GCST90014290	15	40329613	0.0475	34461	0.2238	Intrinsic epigenetic age acceleration || id:ebi-a-GCST90014290	Intrinsic epigenetic age acceleration	Intrinsic epigenetic age acceleration || ||	TRUE	igd	NA	NA	NA	NA	NA	NA	NA	0.0011447	1e-06	dentures	TRUE	reported	FbGoYQ	textfile	2	TRUE
rs72748935	C	T	C	T	0.0072608	-0.0434	0.5532	FALSE	FALSE	FALSE	ebi-a-GCST90014290	15	63639416	0.0317	34461	0.172	Intrinsic epigenetic age acceleration || id:ebi-a-GCST90014290	Intrinsic epigenetic age acceleration	Intrinsic epigenetic age acceleration || ||	TRUE	igd	NA	NA	NA	NA	NA	NA	NA	0.000780019	1.3e-20	dentures	TRUE	reported	FbGoYQ	textfile	2	TRUE
rs73121884	T	C	T	C	0.00670639	-0.0654	0.0794	FALSE	FALSE	FALSE	ebi-a-GCST90014290	7	54653608	0.0597	34461	0.2727	Intrinsic epigenetic age acceleration || id:ebi-a-GCST90014290	Intrinsic epigenetic age acceleration	Intrinsic epigenetic age acceleration || ||	TRUE	igd	NA	NA	NA	NA	NA	NA	NA	0.00144296	3.4e-06	dentures	TRUE	reported	FbGoYQ	textfile	2	TRUE
rs73152978	G	A	G	A	-0.00665414	-0.0071	0.086	FALSE	FALSE	FALSE	ebi-a-GCST90014290	7	133455493	0.0556	34461	0.8985	Intrinsic epigenetic age acceleration || id:ebi-a-GCST90014290	Intrinsic epigenetic age acceleration	Intrinsic epigenetic age acceleration || ||	TRUE	igd	NA	NA	NA	NA	NA	NA	NA	0.00137631	1.3e-06	dentures	TRUE	reported	FbGoYQ	textfile	2	TRUE
rs73330410	G	A	G	A	0.00955478	-0.0528	0.0466	FALSE	FALSE	FALSE	ebi-a-GCST90014290	10	102596247	0.0798	34461	0.5083	Intrinsic epigenetic age acceleration || id:ebi-a-GCST90014290	Intrinsic epigenetic age acceleration	Intrinsic epigenetic age acceleration || ||	TRUE	igd	NA	NA	NA	NA	NA	NA	NA	0.00190965	5.6e-07	dentures	TRUE	reported	FbGoYQ	textfile	2	TRUE
rs7367897	T	A	T	A	0.00549248	-0.0011	0.4465	FALSE	TRUE	TRUE	ebi-a-GCST90014290	1	155083289	0.0298	34461	0.9708	Intrinsic epigenetic age acceleration || id:ebi-a-GCST90014290	Intrinsic epigenetic age acceleration	Intrinsic epigenetic age acceleration || ||	TRUE	igd	NA	NA	NA	NA	NA	NA	NA	0.000780738	2e-12	dentures	TRUE	reported	FbGoYQ	textfile	2	FALSE
rs7429279	C	A	C	A	-0.0047558	-0.043	0.5839	FALSE	FALSE	FALSE	ebi-a-GCST90014290	3	25118637	0.0307	34461	0.162	Intrinsic epigenetic age acceleration || id:ebi-a-GCST90014290	Intrinsic epigenetic age acceleration	Intrinsic epigenetic age acceleration || ||	TRUE	igd	NA	NA	NA	NA	NA	NA	NA	0.000789691	1.7e-09	dentures	TRUE	reported	FbGoYQ	textfile	2	TRUE
rs75808855	T	C	T	C	0.00905026	0.1943	0.0555	FALSE	FALSE	FALSE	ebi-a-GCST90014290	6	33903427	0.0744	34461	0.00902506	Intrinsic epigenetic age acceleration || id:ebi-a-GCST90014290	Intrinsic epigenetic age acceleration	Intrinsic epigenetic age acceleration || ||	TRUE	igd	NA	NA	NA	NA	NA	NA	NA	0.0017145	1.3e-07	dentures	TRUE	reported	FbGoYQ	textfile	2	TRUE
rs7607172	C	T	C	T	0.00365946	0.048	0.4286	FALSE	FALSE	FALSE	ebi-a-GCST90014290	2	100492135	0.0308	34461	0.1193	Intrinsic epigenetic age acceleration || id:ebi-a-GCST90014290	Intrinsic epigenetic age acceleration	Intrinsic epigenetic age acceleration || ||	TRUE	igd	NA	NA	NA	NA	NA	NA	NA	0.000785723	3.2e-06	dentures	TRUE	reported	FbGoYQ	textfile	2	TRUE
rs7650824	G	A	G	A	0.00405865	-0.0135	0.7127	FALSE	FALSE	FALSE	ebi-a-GCST90014290	3	35588581	0.0339	34461	0.6901	Intrinsic epigenetic age acceleration || id:ebi-a-GCST90014290	Intrinsic epigenetic age acceleration	Intrinsic epigenetic age acceleration || ||	TRUE	igd	NA	NA	NA	NA	NA	NA	NA	0.000864506	2.7e-06	dentures	TRUE	reported	FbGoYQ	textfile	2	TRUE
rs78140211	T	G	T	G	0.013078	-0.0096	0.0216	FALSE	FALSE	FALSE	ebi-a-GCST90014290	16	63045512	0.137	34461	0.9443	Intrinsic epigenetic age acceleration || id:ebi-a-GCST90014290	Intrinsic epigenetic age acceleration	Intrinsic epigenetic age acceleration || ||	TRUE	igd	NA	NA	NA	NA	NA	NA	NA	0.00276788	2.3e-06	dentures	TRUE	reported	FbGoYQ	textfile	2	TRUE
rs78471729	C	T	C	T	-0.0138556	-0.0215	0.0188	FALSE	FALSE	FALSE	ebi-a-GCST90014290	4	107171856	0.1581	34461	0.892	Intrinsic epigenetic age acceleration || id:ebi-a-GCST90014290	Intrinsic epigenetic age acceleration	Intrinsic epigenetic age acceleration || ||	TRUE	igd	NA	NA	NA	NA	NA	NA	NA	0.00300675	4.1e-06	dentures	TRUE	reported	FbGoYQ	textfile	2	TRUE
rs7855703	T	G	T	G	-0.00378184	-0.0518	0.5622	FALSE	FALSE	FALSE	ebi-a-GCST90014290	9	137123347	0.0319	34461	0.1047	Intrinsic epigenetic age acceleration || id:ebi-a-GCST90014290	Intrinsic epigenetic age acceleration	Intrinsic epigenetic age acceleration || ||	TRUE	igd	NA	NA	NA	NA	NA	NA	NA	0.000779902	1.2e-06	dentures	TRUE	reported	FbGoYQ	textfile	2	TRUE
rs786272	A	G	A	G	0.00456051	-0.0233	0.6654	FALSE	FALSE	FALSE	ebi-a-GCST90014290	2	145670892	0.032	34461	0.4677	Intrinsic epigenetic age acceleration || id:ebi-a-GCST90014290	Intrinsic epigenetic age acceleration	Intrinsic epigenetic age acceleration || ||	TRUE	igd	NA	NA	NA	NA	NA	NA	NA	0.000820395	2.7e-08	dentures	TRUE	reported	FbGoYQ	textfile	2	TRUE
rs78679266	T	C	T	C	0.00690172	-0.0311	0.0986	FALSE	FALSE	FALSE	ebi-a-GCST90014290	2	29623927	0.0522	34461	0.5508	Intrinsic epigenetic age acceleration || id:ebi-a-GCST90014290	Intrinsic epigenetic age acceleration	Intrinsic epigenetic age acceleration || ||	TRUE	igd	NA	NA	NA	NA	NA	NA	NA	0.00132998	2.1e-07	dentures	TRUE	reported	FbGoYQ	textfile	2	TRUE
rs7893754	G	A	G	A	0.00397264	0.0598	0.2792	FALSE	FALSE	FALSE	ebi-a-GCST90014290	10	107403241	0.0343	34461	0.0811204	Intrinsic epigenetic age acceleration || id:ebi-a-GCST90014290	Intrinsic epigenetic age acceleration	Intrinsic epigenetic age acceleration || ||	TRUE	igd	NA	NA	NA	NA	NA	NA	NA	0.000863777	4.2e-06	dentures	TRUE	reported	FbGoYQ	textfile	2	TRUE
rs79036813	A	G	A	G	-0.00945972	-0.1889	0.0453	FALSE	FALSE	FALSE	ebi-a-GCST90014290	9	98217610	0.0827	34461	0.02238	Intrinsic epigenetic age acceleration || id:ebi-a-GCST90014290	Intrinsic epigenetic age acceleration	Intrinsic epigenetic age acceleration || ||	TRUE	igd	NA	NA	NA	NA	NA	NA	NA	0.00181834	2e-07	dentures	TRUE	reported	FbGoYQ	textfile	2	TRUE
rs855398	G	A	G	A	0.00381465	-0.0554	0.5596	FALSE	FALSE	FALSE	ebi-a-GCST90014290	6	10047914	0.031	34461	0.0738108	Intrinsic epigenetic age acceleration || id:ebi-a-GCST90014290	Intrinsic epigenetic age acceleration	Intrinsic epigenetic age acceleration || ||	TRUE	igd	NA	NA	NA	NA	NA	NA	NA	0.000791135	1.4e-06	dentures	TRUE	reported	FbGoYQ	textfile	2	TRUE
rs898797	T	C	T	C	0.00454299	0.0213	0.5887	FALSE	FALSE	FALSE	ebi-a-GCST90014290	8	9229689	0.0315	34461	0.4979	Intrinsic epigenetic age acceleration || id:ebi-a-GCST90014290	Intrinsic epigenetic age acceleration	Intrinsic epigenetic age acceleration || ||	TRUE	igd	NA	NA	NA	NA	NA	NA	NA	0.000790363	9e-09	dentures	TRUE	reported	FbGoYQ	textfile	2	TRUE
rs921226	T	C	T	C	-0.00529819	0.0233	0.1635	FALSE	FALSE	FALSE	ebi-a-GCST90014290	3	11324794	0.042	34461	0.579399	Intrinsic epigenetic age acceleration || id:ebi-a-GCST90014290	Intrinsic epigenetic age acceleration	Intrinsic epigenetic age acceleration || ||	TRUE	igd	NA	NA	NA	NA	NA	NA	NA	0.00109048	1.2e-06	dentures	TRUE	reported	FbGoYQ	textfile	2	TRUE
rs9274488	G	A	G	A	0.00561628	-0.0662	0.6236	FALSE	FALSE	FALSE	ebi-a-GCST90014290	6	32636120	0.0407	34461	0.1035	Intrinsic epigenetic age acceleration || id:ebi-a-GCST90014290	Intrinsic epigenetic age acceleration	Intrinsic epigenetic age acceleration || ||	TRUE	igd	TRUE	rs9274488	rs3828805	A	G	T	C	0.000871807	1.2e-10	dentures	TRUE	reported	FbGoYQ	textfile	2	TRUE
rs9537784	A	G	A	G	-0.00486961	0.0014	0.7436	FALSE	FALSE	FALSE	ebi-a-GCST90014290	13	58291621	0.0355	34461	0.9683	Intrinsic epigenetic age acceleration || id:ebi-a-GCST90014290	Intrinsic epigenetic age acceleration	Intrinsic epigenetic age acceleration || ||	TRUE	igd	NA	NA	NA	NA	NA	NA	NA	0.000900969	6.5e-08	dentures	TRUE	reported	FbGoYQ	textfile	2	TRUE
rs9608819	C	A	C	A	-0.00429752	-0.0474	0.4212	FALSE	FALSE	FALSE	ebi-a-GCST90014290	22	30260809	0.0311	34461	0.1277	Intrinsic epigenetic age acceleration || id:ebi-a-GCST90014290	Intrinsic epigenetic age acceleration	Intrinsic epigenetic age acceleration || ||	TRUE	igd	NA	NA	NA	NA	NA	NA	NA	0.000787998	4.9e-08	dentures	TRUE	reported	FbGoYQ	textfile	2	TRUE
rs9831002	G	T	G	T	0.00483275	-0.0267	0.5024	FALSE	FALSE	FALSE	ebi-a-GCST90014290	3	18852697	0.0308	34461	0.3869	Intrinsic epigenetic age acceleration || id:ebi-a-GCST90014290	Intrinsic epigenetic age acceleration	Intrinsic epigenetic age acceleration || ||	TRUE	igd	NA	NA	NA	NA	NA	NA	NA	0.000777505	5.1e-10	dentures	TRUE	reported	FbGoYQ	textfile	2	TRUE
rs9853960	A	G	A	G	0.00421459	-0.0592	0.3532	FALSE	FALSE	FALSE	ebi-a-GCST90014290	3	136487989	0.0316	34461	0.0612604	Intrinsic epigenetic age acceleration || id:ebi-a-GCST90014290	Intrinsic epigenetic age acceleration	Intrinsic epigenetic age acceleration || ||	TRUE	igd	NA	NA	NA	NA	NA	NA	NA	0.000807778	1.8e-07	dentures	TRUE	reported	FbGoYQ	textfile	2	TRUE
rs986803	G	T	G	T	0.00357402	0.0439	0.4675	FALSE	FALSE	FALSE	ebi-a-GCST90014290	12	84683848	0.0311	34461	0.1577	Intrinsic epigenetic age acceleration || id:ebi-a-GCST90014290	Intrinsic epigenetic age acceleration	Intrinsic epigenetic age acceleration || ||	TRUE	igd	NA	NA	NA	NA	NA	NA	NA	0.000775824	4.1e-06	dentures	TRUE	reported	FbGoYQ	textfile	2	TRUE
rs9905793	G	A	G	A	-0.00791939	-0.0535	0.9083	FALSE	FALSE	FALSE	ebi-a-GCST90014290	17	46635649	0.0537	34461	0.3189	Intrinsic epigenetic age acceleration || id:ebi-a-GCST90014290	Intrinsic epigenetic age acceleration	Intrinsic epigenetic age acceleration || ||	TRUE	igd	NA	NA	NA	NA	NA	NA	NA	0.00137391	8.2e-09	dentures	TRUE	reported	FbGoYQ	textfile	2	TRUE
rs997245	T	C	T	C	-0.00912061	-0.086	0.0421	FALSE	FALSE	FALSE	ebi-a-GCST90014290	3	61844601	0.0787	34461	0.2748	Intrinsic epigenetic age acceleration || id:ebi-a-GCST90014290	Intrinsic epigenetic age acceleration	Intrinsic epigenetic age acceleration || ||	TRUE	igd	NA	NA	NA	NA	NA	NA	NA	0.00199574	4.9e-06	dentures	TRUE	reported	FbGoYQ	textfile	2	TRUE
rs1037079	T	C	T	C	-0.0723	-0.0412	0.0506	FALSE	FALSE	FALSE	ebi-a-GCST90014290	4	32590048	0.0775	34461	0.5952	Intrinsic epigenetic age acceleration || id:ebi-a-GCST90014290	Intrinsic epigenetic age acceleration	Intrinsic epigenetic age acceleration || ||	TRUE	igd	NA	NA	NA	NA	NA	NA	NA	0.0154	2.76e-06	DFSS	TRUE	reported	PwJTAg	textfile	2	TRUE
rs10479093	A	G	A	G	0.0577	-0.0129	0.5966	FALSE	FALSE	FALSE	ebi-a-GCST90014290	5	134508559	0.0318	34461	0.6854	Intrinsic epigenetic age acceleration || id:ebi-a-GCST90014290	Intrinsic epigenetic age acceleration	Intrinsic epigenetic age acceleration || ||	TRUE	igd	NA	NA	NA	NA	NA	NA	NA	0.0088	4.62e-11	DFSS	TRUE	reported	PwJTAg	textfile	2	TRUE
rs11208881	A	G	A	G	0.049	0.0144	0.2002	FALSE	FALSE	FALSE	ebi-a-GCST90014290	1	66959825	0.0381	34461	0.7055	Intrinsic epigenetic age acceleration || id:ebi-a-GCST90014290	Intrinsic epigenetic age acceleration	Intrinsic epigenetic age acceleration || ||	TRUE	igd	NA	NA	NA	NA	NA	NA	NA	0.0106	4.2e-06	DFSS	TRUE	reported	PwJTAg	textfile	2	TRUE
rs112922684	A	G	A	G	0.2475	-0.1018	0.0194	FALSE	FALSE	FALSE	ebi-a-GCST90014290	1	117435639	0.1582	34461	0.52	Intrinsic epigenetic age acceleration || id:ebi-a-GCST90014290	Intrinsic epigenetic age acceleration	Intrinsic epigenetic age acceleration || ||	TRUE	igd	NA	NA	NA	NA	NA	NA	NA	0.0483	2.93e-07	DFSS	TRUE	reported	PwJTAg	textfile	2	TRUE
rs117646247	A	G	A	G	-0.1258	-0.0487	0.0394	FALSE	FALSE	FALSE	ebi-a-GCST90014290	19	19151934	0.0897	34461	0.5872	Intrinsic epigenetic age acceleration || id:ebi-a-GCST90014290	Intrinsic epigenetic age acceleration	Intrinsic epigenetic age acceleration || ||	TRUE	igd	TRUE	rs117646247	rs59094007	A	G	G	A	0.0263	1.76e-06	DFSS	TRUE	reported	PwJTAg	textfile	2	TRUE
rs13245095	A	G	A	G	0.4954	0.1579	0.9745	FALSE	FALSE	FALSE	ebi-a-GCST90014290	7	130592459	0.1435	34461	0.271	Intrinsic epigenetic age acceleration || id:ebi-a-GCST90014290	Intrinsic epigenetic age acceleration	Intrinsic epigenetic age acceleration || ||	TRUE	igd	NA	NA	NA	NA	NA	NA	NA	0.1046	2.2e-06	DFSS	TRUE	reported	PwJTAg	textfile	2	TRUE
rs144979406	A	C	A	C	-0.0816	0.0833	0.0938	FALSE	FALSE	FALSE	ebi-a-GCST90014290	7	105080444	0.0558	34461	0.1354	Intrinsic epigenetic age acceleration || id:ebi-a-GCST90014290	Intrinsic epigenetic age acceleration	Intrinsic epigenetic age acceleration || ||	TRUE	igd	NA	NA	NA	NA	NA	NA	NA	0.0158	2.36e-07	DFSS	TRUE	reported	PwJTAg	textfile	2	TRUE
rs2882932	T	G	T	G	0.0688	0.1081	0.0748	FALSE	FALSE	FALSE	ebi-a-GCST90014290	6	75230951	0.0605	34461	0.0738397	Intrinsic epigenetic age acceleration || id:ebi-a-GCST90014290	Intrinsic epigenetic age acceleration	Intrinsic epigenetic age acceleration || ||	TRUE	igd	NA	NA	NA	NA	NA	NA	NA	0.0144	1.87e-06	DFSS	TRUE	reported	PwJTAg	textfile	2	TRUE
rs3732731	T	C	T	C	0.0757	0.0049	0.9021	FALSE	FALSE	FALSE	ebi-a-GCST90014290	3	70560311	0.0509	34461	0.9229	Intrinsic epigenetic age acceleration || id:ebi-a-GCST90014290	Intrinsic epigenetic age acceleration	Intrinsic epigenetic age acceleration || ||	TRUE	igd	NA	NA	NA	NA	NA	NA	NA	0.0154	9.45e-07	DFSS	TRUE	reported	PwJTAg	textfile	2	TRUE
rs3917509	T	G	T	G	-0.1031	0.1638	0.9551	FALSE	FALSE	FALSE	ebi-a-GCST90014290	7	94943123	0.0993	34461	0.0988007	Intrinsic epigenetic age acceleration || id:ebi-a-GCST90014290	Intrinsic epigenetic age acceleration	Intrinsic epigenetic age acceleration || ||	TRUE	igd	NA	NA	NA	NA	NA	NA	NA	0.0219	2.42e-06	DFSS	TRUE	reported	PwJTAg	textfile	2	TRUE
rs4278478	T	C	T	C	0.0448	-0.0021	0.5484	FALSE	FALSE	FALSE	ebi-a-GCST90014290	11	95984688	0.0314	34461	0.9476	Intrinsic epigenetic age acceleration || id:ebi-a-GCST90014290	Intrinsic epigenetic age acceleration	Intrinsic epigenetic age acceleration || ||	TRUE	igd	NA	NA	NA	NA	NA	NA	NA	0.0089	4.4e-07	DFSS	TRUE	reported	PwJTAg	textfile	2	TRUE
rs61945823	T	C	T	C	-0.1421	-0.0674	0.0329	FALSE	FALSE	FALSE	ebi-a-GCST90014290	12	120613484	0.1089	34461	0.5362	Intrinsic epigenetic age acceleration || id:ebi-a-GCST90014290	Intrinsic epigenetic age acceleration	Intrinsic epigenetic age acceleration || ||	TRUE	igd	NA	NA	NA	NA	NA	NA	NA	0.0299	2.03e-06	DFSS	TRUE	reported	PwJTAg	textfile	2	TRUE
rs72709955	T	C	T	C	0.2609	0.3842	0.0163	FALSE	FALSE	FALSE	ebi-a-GCST90014290	1	81608126	0.1557	34461	0.01359	Intrinsic epigenetic age acceleration || id:ebi-a-GCST90014290	Intrinsic epigenetic age acceleration	Intrinsic epigenetic age acceleration || ||	TRUE	igd	NA	NA	NA	NA	NA	NA	NA	0.0551	2.18e-06	DFSS	TRUE	reported	PwJTAg	textfile	2	TRUE
rs72748935	T	C	T	C	-0.0492	0.0434	0.4468	FALSE	FALSE	FALSE	ebi-a-GCST90014290	15	63639416	0.0317	34461	0.172	Intrinsic epigenetic age acceleration || id:ebi-a-GCST90014290	Intrinsic epigenetic age acceleration	Intrinsic epigenetic age acceleration || ||	TRUE	igd	NA	NA	NA	NA	NA	NA	NA	0.0092	7.66e-08	DFSS	TRUE	reported	PwJTAg	textfile	2	TRUE
rs76922805	T	C	T	C	0.1231	-0.0231	0.0382	FALSE	FALSE	FALSE	ebi-a-GCST90014290	4	18993410	0.0832	34461	0.781601	Intrinsic epigenetic age acceleration || id:ebi-a-GCST90014290	Intrinsic epigenetic age acceleration	Intrinsic epigenetic age acceleration || ||	TRUE	igd	NA	NA	NA	NA	NA	NA	NA	0.0246	5.86e-07	DFSS	TRUE	reported	PwJTAg	textfile	2	TRUE
rs843879	A	G	A	G	0.0451	-0.0169	0.2684	FALSE	FALSE	FALSE	ebi-a-GCST90014290	2	177212491	0.0341	34461	0.6208	Intrinsic epigenetic age acceleration || id:ebi-a-GCST90014290	Intrinsic epigenetic age acceleration	Intrinsic epigenetic age acceleration || ||	TRUE	igd	NA	NA	NA	NA	NA	NA	NA	0.0096	2.81e-06	DFSS	TRUE	reported	PwJTAg	textfile	2	TRUE
rs1005819	T	C	T	C	-0.00377108	0.0085	0.4122	FALSE	FALSE	FALSE	ebi-a-GCST90014290	4	103504305	0.0312	34461	0.7851	Intrinsic epigenetic age acceleration || id:ebi-a-GCST90014290	Intrinsic epigenetic age acceleration	Intrinsic epigenetic age acceleration || ||	TRUE	igd	NA	NA	NA	NA	NA	NA	NA	0.000639459	3.7e-09	ulcers	TRUE	reported	087iLD	textfile	2	TRUE
rs10076557	G	C	G	C	0.0043094	0.0507	0.6939	FALSE	TRUE	TRUE	ebi-a-GCST90014290	5	158792819	0.0332	34461	0.1265	Intrinsic epigenetic age acceleration || id:ebi-a-GCST90014290	Intrinsic epigenetic age acceleration	Intrinsic epigenetic age acceleration || ||	TRUE	igd	NA	NA	NA	NA	NA	NA	NA	0.000675042	1.7e-10	ulcers	TRUE	reported	087iLD	textfile	2	FALSE
rs10121193	G	A	G	A	-0.00324403	-0.0531	0.5237	FALSE	FALSE	FALSE	ebi-a-GCST90014290	9	110581046	0.0315	34461	0.091601	Intrinsic epigenetic age acceleration || id:ebi-a-GCST90014290	Intrinsic epigenetic age acceleration	Intrinsic epigenetic age acceleration || ||	TRUE	igd	NA	NA	NA	NA	NA	NA	NA	0.000633359	3e-07	ulcers	TRUE	reported	087iLD	textfile	2	TRUE
rs10411970	A	C	A	C	-0.00452326	0.0291	0.4843	FALSE	FALSE	FALSE	ebi-a-GCST90014290	19	4814648	0.0311	34461	0.3492	Intrinsic epigenetic age acceleration || id:ebi-a-GCST90014290	Intrinsic epigenetic age acceleration	Intrinsic epigenetic age acceleration || ||	TRUE	igd	NA	NA	NA	NA	NA	NA	NA	0.000631137	7.7e-13	ulcers	TRUE	reported	087iLD	textfile	2	TRUE
rs10412365	G	C	G	C	-0.00351492	0.0007	0.6807	FALSE	TRUE	TRUE	ebi-a-GCST90014290	19	16461067	0.0335	34461	0.9838	Intrinsic epigenetic age acceleration || id:ebi-a-GCST90014290	Intrinsic epigenetic age acceleration	Intrinsic epigenetic age acceleration || ||	TRUE	igd	NA	NA	NA	NA	NA	NA	NA	0.000670501	1.6e-07	ulcers	TRUE	reported	087iLD	textfile	2	FALSE
rs10817678	A	G	A	G	-0.00486912	-0.0066	0.6745	FALSE	FALSE	FALSE	ebi-a-GCST90014290	9	117579457	0.0332	34461	0.8425	Intrinsic epigenetic age acceleration || id:ebi-a-GCST90014290	Intrinsic epigenetic age acceleration	Intrinsic epigenetic age acceleration || ||	TRUE	igd	NA	NA	NA	NA	NA	NA	NA	0.000669624	3.6e-13	ulcers	TRUE	reported	087iLD	textfile	2	TRUE
rs10865941	C	T	C	T	0.00347108	-0.024	0.3938	FALSE	FALSE	FALSE	ebi-a-GCST90014290	3	46508547	0.0313	34461	0.4434	Intrinsic epigenetic age acceleration || id:ebi-a-GCST90014290	Intrinsic epigenetic age acceleration	Intrinsic epigenetic age acceleration || ||	TRUE	igd	NA	NA	NA	NA	NA	NA	NA	0.000644723	7.3e-08	ulcers	TRUE	reported	087iLD	textfile	2	TRUE
rs10885396	T	C	T	C	-0.00310404	-0.0143	0.5426	FALSE	FALSE	FALSE	ebi-a-GCST90014290	10	114711755	0.0313	34461	0.6481	Intrinsic epigenetic age acceleration || id:ebi-a-GCST90014290	Intrinsic epigenetic age acceleration	Intrinsic epigenetic age acceleration || ||	TRUE	igd	NA	NA	NA	NA	NA	NA	NA	0.000632917	9.4e-07	ulcers	TRUE	reported	087iLD	textfile	2	TRUE
rs11204668	A	G	A	G	-0.00398394	0.0466	0.5642	FALSE	FALSE	FALSE	ebi-a-GCST90014290	1	150543686	0.0309	34461	0.1315	Intrinsic epigenetic age acceleration || id:ebi-a-GCST90014290	Intrinsic epigenetic age acceleration	Intrinsic epigenetic age acceleration || ||	TRUE	igd	NA	NA	NA	NA	NA	NA	NA	0.000634981	3.5e-10	ulcers	TRUE	reported	087iLD	textfile	2	TRUE
rs11214126	T	C	T	C	0.00344024	0.0168	0.4159	FALSE	FALSE	FALSE	ebi-a-GCST90014290	11	112068219	0.0317	34461	0.5962	Intrinsic epigenetic age acceleration || id:ebi-a-GCST90014290	Intrinsic epigenetic age acceleration	Intrinsic epigenetic age acceleration || ||	TRUE	igd	NA	NA	NA	NA	NA	NA	NA	0.000641137	8.1e-08	ulcers	TRUE	reported	087iLD	textfile	2	TRUE
rs112629741	C	T	C	T	-0.00887586	-0.0342	0.0416	FALSE	FALSE	FALSE	ebi-a-GCST90014290	7	92076793	0.0893	34461	0.701501	Intrinsic epigenetic age acceleration || id:ebi-a-GCST90014290	Intrinsic epigenetic age acceleration	Intrinsic epigenetic age acceleration || ||	TRUE	igd	NA	NA	NA	NA	NA	NA	NA	0.00161593	4e-08	ulcers	TRUE	reported	087iLD	textfile	2	TRUE
rs112847515	A	T	A	T	0.0124793	-0.0272	0.0181	FALSE	TRUE	TRUE	ebi-a-GCST90014290	3	24439241	0.1436	34461	0.8501	Intrinsic epigenetic age acceleration || id:ebi-a-GCST90014290	Intrinsic epigenetic age acceleration	Intrinsic epigenetic age acceleration || ||	TRUE	igd	NA	NA	NA	NA	NA	NA	NA	0.00272699	4.7e-06	ulcers	TRUE	reported	087iLD	textfile	2	FALSE
rs114224463	A	G	A	G	0.00800123	-0.047	0.0357	FALSE	FALSE	FALSE	ebi-a-GCST90014290	20	61998343	0.0944	34461	0.6182	Intrinsic epigenetic age acceleration || id:ebi-a-GCST90014290	Intrinsic epigenetic age acceleration	Intrinsic epigenetic age acceleration || ||	TRUE	igd	NA	NA	NA	NA	NA	NA	NA	0.00173609	4.1e-06	ulcers	TRUE	reported	087iLD	textfile	2	TRUE
rs11619484	G	T	G	T	0.00312364	-0.0246	0.4496	FALSE	FALSE	FALSE	ebi-a-GCST90014290	13	69753898	0.0305	34461	0.4199	Intrinsic epigenetic age acceleration || id:ebi-a-GCST90014290	Intrinsic epigenetic age acceleration	Intrinsic epigenetic age acceleration || ||	TRUE	igd	NA	NA	NA	NA	NA	NA	NA	0.000634832	8.6e-07	ulcers	TRUE	reported	087iLD	textfile	2	TRUE
rs11649485	G	A	G	A	-0.00740883	-0.016	0.2108	FALSE	FALSE	FALSE	ebi-a-GCST90014290	16	86014455	0.0387	34461	0.6791	Intrinsic epigenetic age acceleration || id:ebi-a-GCST90014290	Intrinsic epigenetic age acceleration	Intrinsic epigenetic age acceleration || ||	TRUE	igd	NA	NA	NA	NA	NA	NA	NA	0.000794232	1.1e-20	ulcers	TRUE	reported	087iLD	textfile	2	TRUE
rs11670522	T	C	T	C	-0.00292907	-0.0335	0.4802	FALSE	FALSE	FALSE	ebi-a-GCST90014290	19	46885977	0.0313	34461	0.2844	Intrinsic epigenetic age acceleration || id:ebi-a-GCST90014290	Intrinsic epigenetic age acceleration	Intrinsic epigenetic age acceleration || ||	TRUE	igd	NA	NA	NA	NA	NA	NA	NA	0.000632684	3.7e-06	ulcers	TRUE	reported	087iLD	textfile	2	TRUE
rs11684030	A	G	A	G	-0.00662055	0.0251	0.6424	FALSE	FALSE	FALSE	ebi-a-GCST90014290	2	192016879	0.0316	34461	0.4262	Intrinsic epigenetic age acceleration || id:ebi-a-GCST90014290	Intrinsic epigenetic age acceleration	Intrinsic epigenetic age acceleration || ||	TRUE	igd	NA	NA	NA	NA	NA	NA	NA	0.000653267	3.9e-24	ulcers	TRUE	reported	087iLD	textfile	2	TRUE
rs11757201	C	G	C	G	0.00483223	-0.0232	0.2143	FALSE	TRUE	TRUE	ebi-a-GCST90014290	6	138003822	0.0377	34461	0.5373	Intrinsic epigenetic age acceleration || id:ebi-a-GCST90014290	Intrinsic epigenetic age acceleration	Intrinsic epigenetic age acceleration || ||	TRUE	igd	NA	NA	NA	NA	NA	NA	NA	0.000761537	2.2e-10	ulcers	TRUE	reported	087iLD	textfile	2	FALSE
rs11805007	G	A	G	A	-0.00343554	0.009	0.257	FALSE	FALSE	FALSE	ebi-a-GCST90014290	1	93082190	0.0348	34461	0.7948	Intrinsic epigenetic age acceleration || id:ebi-a-GCST90014290	Intrinsic epigenetic age acceleration	Intrinsic epigenetic age acceleration || ||	TRUE	igd	NA	NA	NA	NA	NA	NA	NA	0.000720091	1.8e-06	ulcers	TRUE	reported	087iLD	textfile	2	TRUE
rs11989430	T	A	T	A	0.00761165	0.0467	0.1612	FALSE	TRUE	TRUE	ebi-a-GCST90014290	8	90818615	0.0421	34461	0.2668	Intrinsic epigenetic age acceleration || id:ebi-a-GCST90014290	Intrinsic epigenetic age acceleration	Intrinsic epigenetic age acceleration || ||	TRUE	igd	NA	NA	NA	NA	NA	NA	NA	0.000864892	1.4e-18	ulcers	TRUE	reported	087iLD	textfile	2	FALSE
rs12119956	G	T	G	T	-0.00388216	0.0284	0.2131	FALSE	FALSE	FALSE	ebi-a-GCST90014290	1	247608519	0.0377	34461	0.4517	Intrinsic epigenetic age acceleration || id:ebi-a-GCST90014290	Intrinsic epigenetic age acceleration	Intrinsic epigenetic age acceleration || ||	TRUE	igd	NA	NA	NA	NA	NA	NA	NA	0.000782154	6.9e-07	ulcers	TRUE	reported	087iLD	textfile	2	TRUE
rs12262228	T	C	T	C	-0.00299163	-0.0003	0.5381	FALSE	FALSE	FALSE	ebi-a-GCST90014290	10	82160425	0.0311	34461	0.9917	Intrinsic epigenetic age acceleration || id:ebi-a-GCST90014290	Intrinsic epigenetic age acceleration	Intrinsic epigenetic age acceleration || ||	TRUE	igd	NA	NA	NA	NA	NA	NA	NA	0.000630587	2.1e-06	ulcers	TRUE	reported	087iLD	textfile	2	TRUE
rs12453837	C	G	C	G	0.00304401	0.0391	0.6388	FALSE	TRUE	TRUE	ebi-a-GCST90014290	17	17708846	0.0323	34461	0.2254	Intrinsic epigenetic age acceleration || id:ebi-a-GCST90014290	Intrinsic epigenetic age acceleration	Intrinsic epigenetic age acceleration || ||	TRUE	igd	NA	NA	NA	NA	NA	NA	NA	0.000662888	4.4e-06	ulcers	TRUE	reported	087iLD	textfile	2	FALSE
rs12639314	C	A	C	A	-0.00686242	-0.0102	0.1709	FALSE	FALSE	FALSE	ebi-a-GCST90014290	3	46141504	0.0409	34461	0.8024	Intrinsic epigenetic age acceleration || id:ebi-a-GCST90014290	Intrinsic epigenetic age acceleration	Intrinsic epigenetic age acceleration || ||	TRUE	igd	NA	NA	NA	NA	NA	NA	NA	0.000857575	1.2e-15	ulcers	TRUE	reported	087iLD	textfile	2	TRUE
rs12711846	G	A	G	A	0.0040205	0.007	0.1878	FALSE	FALSE	FALSE	ebi-a-GCST90014290	2	111856293	0.04	34461	0.8616	Intrinsic epigenetic age acceleration || id:ebi-a-GCST90014290	Intrinsic epigenetic age acceleration	Intrinsic epigenetic age acceleration || ||	TRUE	igd	NA	NA	NA	NA	NA	NA	NA	0.000804189	5.7e-07	ulcers	TRUE	reported	087iLD	textfile	2	TRUE
rs12732083	T	C	T	C	0.00354675	-0.0415	0.227	FALSE	FALSE	FALSE	ebi-a-GCST90014290	1	243413125	0.0377	34461	0.2715	Intrinsic epigenetic age acceleration || id:ebi-a-GCST90014290	Intrinsic epigenetic age acceleration	Intrinsic epigenetic age acceleration || ||	TRUE	igd	NA	NA	NA	NA	NA	NA	NA	0.000753053	2.5e-06	ulcers	TRUE	reported	087iLD	textfile	2	TRUE
rs12775373	G	C	G	C	-0.00400511	0.0651	0.1604	FALSE	TRUE	TRUE	ebi-a-GCST90014290	10	107475778	0.042	34461	0.1211	Intrinsic epigenetic age acceleration || id:ebi-a-GCST90014290	Intrinsic epigenetic age acceleration	Intrinsic epigenetic age acceleration || ||	TRUE	igd	NA	NA	NA	NA	NA	NA	NA	0.000854191	2.7e-06	ulcers	TRUE	reported	087iLD	textfile	2	FALSE
rs13062809	A	G	A	G	-0.00312379	0.0974	0.3846	FALSE	FALSE	FALSE	ebi-a-GCST90014290	3	141294871	0.0313	34461	0.00184799	Intrinsic epigenetic age acceleration || id:ebi-a-GCST90014290	Intrinsic epigenetic age acceleration	Intrinsic epigenetic age acceleration || ||	TRUE	igd	NA	NA	NA	NA	NA	NA	NA	0.00064801	1.4e-06	ulcers	TRUE	reported	087iLD	textfile	2	TRUE
rs13136644	A	G	A	G	-0.00503851	0.1006	0.1013	FALSE	FALSE	FALSE	ebi-a-GCST90014290	4	143862147	0.0514	34461	0.0500899	Intrinsic epigenetic age acceleration || id:ebi-a-GCST90014290	Intrinsic epigenetic age acceleration	Intrinsic epigenetic age acceleration || ||	TRUE	igd	NA	NA	NA	NA	NA	NA	NA	0.00105777	1.9e-06	ulcers	TRUE	reported	087iLD	textfile	2	TRUE
rs13294994	T	C	T	C	0.00537283	-0.0519	0.0837	FALSE	FALSE	FALSE	ebi-a-GCST90014290	9	78036584	0.0581	34461	0.3716	Intrinsic epigenetic age acceleration || id:ebi-a-GCST90014290	Intrinsic epigenetic age acceleration	Intrinsic epigenetic age acceleration || ||	TRUE	igd	NA	NA	NA	NA	NA	NA	NA	0.00115364	3.2e-06	ulcers	TRUE	reported	087iLD	textfile	2	TRUE
rs139795227	C	A	C	A	0.0175808	-0.4074	0.0184	FALSE	FALSE	FALSE	ebi-a-GCST90014290	1	92842367	0.1645	34461	0.0132599	Intrinsic epigenetic age acceleration || id:ebi-a-GCST90014290	Intrinsic epigenetic age acceleration	Intrinsic epigenetic age acceleration || ||	TRUE	igd	NA	NA	NA	NA	NA	NA	NA	0.00269702	7.1e-11	ulcers	TRUE	reported	087iLD	textfile	2	TRUE
rs144474740	T	C	T	C	-0.00805405	-0.0935	0.0604	FALSE	FALSE	FALSE	ebi-a-GCST90014290	19	18695690	0.071	34461	0.1878	Intrinsic epigenetic age acceleration || id:ebi-a-GCST90014290	Intrinsic epigenetic age acceleration	Intrinsic epigenetic age acceleration || ||	TRUE	igd	NA	NA	NA	NA	NA	NA	NA	0.00136386	3.5e-09	ulcers	TRUE	reported	087iLD	textfile	2	TRUE
rs145660541	A	G	A	G	0.0160169	0.2582	0.0118	FALSE	FALSE	FALSE	ebi-a-GCST90014290	12	102776466	0.2218	34461	0.2444	Intrinsic epigenetic age acceleration || id:ebi-a-GCST90014290	Intrinsic epigenetic age acceleration	Intrinsic epigenetic age acceleration || ||	TRUE	igd	NA	NA	NA	NA	NA	NA	NA	0.00311704	2.8e-07	ulcers	TRUE	reported	087iLD	textfile	2	TRUE
rs147176253	A	G	A	G	-0.00646699	-0.0245	0.0629	FALSE	FALSE	FALSE	ebi-a-GCST90014290	16	3946485	0.0701	34461	0.7272	Intrinsic epigenetic age acceleration || id:ebi-a-GCST90014290	Intrinsic epigenetic age acceleration	Intrinsic epigenetic age acceleration || ||	TRUE	igd	NA	NA	NA	NA	NA	NA	NA	0.00131678	9.1e-07	ulcers	TRUE	reported	087iLD	textfile	2	TRUE
rs150743892	T	C	T	C	-0.0039435	0.079	0.3128	FALSE	FALSE	FALSE	ebi-a-GCST90014290	1	161604064	0.0389	34461	0.0421202	Intrinsic epigenetic age acceleration || id:ebi-a-GCST90014290	Intrinsic epigenetic age acceleration	Intrinsic epigenetic age acceleration || ||	TRUE	igd	NA	NA	NA	NA	NA	NA	NA	0.00076395	2.4e-07	ulcers	TRUE	reported	087iLD	textfile	2	TRUE
rs1545536	T	C	T	C	0.00462186	-0.057	0.223	FALSE	FALSE	FALSE	ebi-a-GCST90014290	8	144643169	0.0379	34461	0.1327	Intrinsic epigenetic age acceleration || id:ebi-a-GCST90014290	Intrinsic epigenetic age acceleration	Intrinsic epigenetic age acceleration || ||	TRUE	igd	NA	NA	NA	NA	NA	NA	NA	0.000761203	1.3e-09	ulcers	TRUE	reported	087iLD	textfile	2	TRUE
rs1547693	C	G	C	G	-0.00302278	0.0052	0.5761	FALSE	TRUE	TRUE	ebi-a-GCST90014290	9	273729	0.0319	34461	0.8701	Intrinsic epigenetic age acceleration || id:ebi-a-GCST90014290	Intrinsic epigenetic age acceleration	Intrinsic epigenetic age acceleration || ||	TRUE	igd	NA	NA	NA	NA	NA	NA	NA	0.00064369	2.7e-06	ulcers	TRUE	reported	087iLD	textfile	2	FALSE
rs1561422	T	C	T	C	0.0031215	-0.0011	0.662	FALSE	FALSE	FALSE	ebi-a-GCST90014290	12	51188397	0.032	34461	0.9726	Intrinsic epigenetic age acceleration || id:ebi-a-GCST90014290	Intrinsic epigenetic age acceleration	Intrinsic epigenetic age acceleration || ||	TRUE	igd	NA	NA	NA	NA	NA	NA	NA	0.000669682	3.1e-06	ulcers	TRUE	reported	087iLD	textfile	2	TRUE
rs156358	C	G	C	G	0.00317972	0.001	0.4142	FALSE	TRUE	TRUE	ebi-a-GCST90014290	20	1819824	0.0327	34461	0.9758	Intrinsic epigenetic age acceleration || id:ebi-a-GCST90014290	Intrinsic epigenetic age acceleration	Intrinsic epigenetic age acceleration || ||	TRUE	igd	NA	NA	NA	NA	NA	NA	NA	0.000651155	1e-06	ulcers	TRUE	reported	087iLD	textfile	2	FALSE
rs16823566	T	G	T	G	-0.007964	-0.0708	0.0743	FALSE	FALSE	FALSE	ebi-a-GCST90014290	2	144950248	0.0582	34461	0.2235	Intrinsic epigenetic age acceleration || id:ebi-a-GCST90014290	Intrinsic epigenetic age acceleration	Intrinsic epigenetic age acceleration || ||	TRUE	igd	NA	NA	NA	NA	NA	NA	NA	0.00116926	9.7e-12	ulcers	TRUE	reported	087iLD	textfile	2	TRUE
rs17483319	G	T	G	T	0.0032595	0.0239	0.358	FALSE	FALSE	FALSE	ebi-a-GCST90014290	15	50007261	0.0334	34461	0.4737	Intrinsic epigenetic age acceleration || id:ebi-a-GCST90014290	Intrinsic epigenetic age acceleration	Intrinsic epigenetic age acceleration || ||	TRUE	igd	NA	NA	NA	NA	NA	NA	NA	0.000666276	1e-06	ulcers	TRUE	reported	087iLD	textfile	2	TRUE
rs17552787	T	C	T	C	0.00656481	0.0044	0.327	FALSE	FALSE	FALSE	ebi-a-GCST90014290	7	50304082	0.0327	34461	0.8932	Intrinsic epigenetic age acceleration || id:ebi-a-GCST90014290	Intrinsic epigenetic age acceleration	Intrinsic epigenetic age acceleration || ||	TRUE	igd	NA	NA	NA	NA	NA	NA	NA	0.000675446	2.5e-22	ulcers	TRUE	reported	087iLD	textfile	2	TRUE
rs17643734	G	A	G	A	-0.00726472	-0.0802	0.0609	FALSE	FALSE	FALSE	ebi-a-GCST90014290	7	17162882	0.0678	34461	0.2366	Intrinsic epigenetic age acceleration || id:ebi-a-GCST90014290	Intrinsic epigenetic age acceleration	Intrinsic epigenetic age acceleration || ||	TRUE	igd	NA	NA	NA	NA	NA	NA	NA	0.00135363	8e-08	ulcers	TRUE	reported	087iLD	textfile	2	TRUE
rs1901355	G	A	G	A	0.00321297	-0.0923	0.3167	FALSE	FALSE	FALSE	ebi-a-GCST90014290	2	32835664	0.0332	34461	0.00547999	Intrinsic epigenetic age acceleration || id:ebi-a-GCST90014290	Intrinsic epigenetic age acceleration	Intrinsic epigenetic age acceleration || ||	TRUE	igd	NA	NA	NA	NA	NA	NA	NA	0.000678174	2.2e-06	ulcers	TRUE	reported	087iLD	textfile	2	TRUE
rs198459	A	G	A	G	-0.00353664	0.0125	0.2221	FALSE	FALSE	FALSE	ebi-a-GCST90014290	11	61525020	0.0379	34461	0.742299	Intrinsic epigenetic age acceleration || id:ebi-a-GCST90014290	Intrinsic epigenetic age acceleration	Intrinsic epigenetic age acceleration || ||	TRUE	igd	NA	NA	NA	NA	NA	NA	NA	0.000766758	4e-06	ulcers	TRUE	reported	087iLD	textfile	2	TRUE
rs2006908	A	G	A	G	-0.00316502	-0.0404	0.5801	FALSE	FALSE	FALSE	ebi-a-GCST90014290	20	57256532	0.0321	34461	0.208	Intrinsic epigenetic age acceleration || id:ebi-a-GCST90014290	Intrinsic epigenetic age acceleration	Intrinsic epigenetic age acceleration || ||	TRUE	igd	NA	NA	NA	NA	NA	NA	NA	0.00064142	8e-07	ulcers	TRUE	reported	087iLD	textfile	2	TRUE
rs2066844	T	C	T	C	-0.0118255	0.0151	0.0439	FALSE	FALSE	FALSE	ebi-a-GCST90014290	16	50745926	0.0785	34461	0.8477	Intrinsic epigenetic age acceleration || id:ebi-a-GCST90014290	Intrinsic epigenetic age acceleration	Intrinsic epigenetic age acceleration || ||	TRUE	igd	NA	NA	NA	NA	NA	NA	NA	0.00148331	1.6e-15	ulcers	TRUE	reported	087iLD	textfile	2	TRUE
rs2158799	G	C	G	C	-0.00315848	-0.0225	0.6054	FALSE	TRUE	TRUE	ebi-a-GCST90014290	7	28277107	0.0314	34461	0.4737	Intrinsic epigenetic age acceleration || id:ebi-a-GCST90014290	Intrinsic epigenetic age acceleration	Intrinsic epigenetic age acceleration || ||	TRUE	igd	NA	NA	NA	NA	NA	NA	NA	0.000649211	1.1e-06	ulcers	TRUE	reported	087iLD	textfile	2	FALSE
rs2234182	C	T	C	T	-0.00349631	-0.0084	0.6094	FALSE	FALSE	FALSE	ebi-a-GCST90014290	19	6535080	0.034	34461	0.8043	Intrinsic epigenetic age acceleration || id:ebi-a-GCST90014290	Intrinsic epigenetic age acceleration	Intrinsic epigenetic age acceleration || ||	TRUE	igd	NA	NA	NA	NA	NA	NA	NA	0.000649741	7.4e-08	ulcers	TRUE	reported	087iLD	textfile	2	TRUE
rs2302679	C	T	C	T	-0.00302189	-0.0269	0.634	FALSE	FALSE	FALSE	ebi-a-GCST90014290	16	50345778	0.0323	34461	0.4049	Intrinsic epigenetic age acceleration || id:ebi-a-GCST90014290	Intrinsic epigenetic age acceleration	Intrinsic epigenetic age acceleration || ||	TRUE	igd	NA	NA	NA	NA	NA	NA	NA	0.000656824	4.2e-06	ulcers	TRUE	reported	087iLD	textfile	2	TRUE
rs2305742	C	A	C	A	-0.0055375	-0.0253	0.2111	FALSE	FALSE	FALSE	ebi-a-GCST90014290	19	18191441	0.038	34461	0.5047	Intrinsic epigenetic age acceleration || id:ebi-a-GCST90014290	Intrinsic epigenetic age acceleration	Intrinsic epigenetic age acceleration || ||	TRUE	igd	NA	NA	NA	NA	NA	NA	NA	0.000773885	8.3e-13	ulcers	TRUE	reported	087iLD	textfile	2	TRUE
rs2759662	A	G	A	G	-0.00343169	0.0314	0.3235	FALSE	FALSE	FALSE	ebi-a-GCST90014290	1	197361571	0.0325	34461	0.3334	Intrinsic epigenetic age acceleration || id:ebi-a-GCST90014290	Intrinsic epigenetic age acceleration	Intrinsic epigenetic age acceleration || ||	TRUE	igd	NA	NA	NA	NA	NA	NA	NA	0.000671592	3.2e-07	ulcers	TRUE	reported	087iLD	textfile	2	TRUE
rs2902942	A	G	A	G	-0.00358149	0.0186	0.2594	FALSE	FALSE	FALSE	ebi-a-GCST90014290	20	39091892	0.0354	34461	0.599	Intrinsic epigenetic age acceleration || id:ebi-a-GCST90014290	Intrinsic epigenetic age acceleration	Intrinsic epigenetic age acceleration || ||	TRUE	igd	NA	NA	NA	NA	NA	NA	NA	0.000719208	6.4e-07	ulcers	TRUE	reported	087iLD	textfile	2	TRUE
rs3024490	C	A	C	A	-0.0140993	0.0032	0.7758	FALSE	FALSE	FALSE	ebi-a-GCST90014290	1	206945311	0.0371	34461	0.9312	Intrinsic epigenetic age acceleration || id:ebi-a-GCST90014290	Intrinsic epigenetic age acceleration	Intrinsic epigenetic age acceleration || ||	TRUE	igd	NA	NA	NA	NA	NA	NA	NA	0.000756867	1.9e-77	ulcers	TRUE	reported	087iLD	textfile	2	TRUE
rs3130434	C	G	C	G	0.00319815	0.0052	0.5854	FALSE	TRUE	TRUE	ebi-a-GCST90014290	6	31219803	0.0334	34461	0.8769	Intrinsic epigenetic age acceleration || id:ebi-a-GCST90014290	Intrinsic epigenetic age acceleration	Intrinsic epigenetic age acceleration || ||	TRUE	igd	NA	NA	NA	NA	NA	NA	NA	0.000638891	5.6e-07	ulcers	TRUE	reported	087iLD	textfile	2	FALSE
rs35103244	A	G	A	G	-0.0037357	0.0245	0.2004	FALSE	FALSE	FALSE	ebi-a-GCST90014290	21	24710093	0.0391	34461	0.5313	Intrinsic epigenetic age acceleration || id:ebi-a-GCST90014290	Intrinsic epigenetic age acceleration	Intrinsic epigenetic age acceleration || ||	TRUE	igd	NA	NA	NA	NA	NA	NA	NA	0.000789942	2.3e-06	ulcers	TRUE	reported	087iLD	textfile	2	TRUE
rs35268627	C	T	C	T	0.00541098	0.05	0.1204	FALSE	FALSE	FALSE	ebi-a-GCST90014290	1	247563890	0.0474	34461	0.2919	Intrinsic epigenetic age acceleration || id:ebi-a-GCST90014290	Intrinsic epigenetic age acceleration	Intrinsic epigenetic age acceleration || ||	TRUE	igd	NA	NA	NA	NA	NA	NA	NA	0.000958219	1.6e-08	ulcers	TRUE	reported	087iLD	textfile	2	TRUE
rs3757387	C	T	C	T	0.0041369	-0.0257	0.4498	FALSE	FALSE	FALSE	ebi-a-GCST90014290	7	128576086	0.0312	34461	0.4086	Intrinsic epigenetic age acceleration || id:ebi-a-GCST90014290	Intrinsic epigenetic age acceleration	Intrinsic epigenetic age acceleration || ||	TRUE	igd	NA	NA	NA	NA	NA	NA	NA	0.000632831	6.3e-11	ulcers	TRUE	reported	087iLD	textfile	2	TRUE
rs3764613	G	A	G	A	0.00709008	0.0356	0.5664	FALSE	FALSE	FALSE	ebi-a-GCST90014290	19	46896217	0.0317	34461	0.2614	Intrinsic epigenetic age acceleration || id:ebi-a-GCST90014290	Intrinsic epigenetic age acceleration	Intrinsic epigenetic age acceleration || ||	TRUE	igd	NA	NA	NA	NA	NA	NA	NA	0.000636546	8.2e-29	ulcers	TRUE	reported	087iLD	textfile	2	TRUE
rs3844283	G	C	G	C	-0.00309077	0.0295	0.4263	FALSE	TRUE	TRUE	ebi-a-GCST90014290	3	10264480	0.0306	34461	0.3357	Intrinsic epigenetic age acceleration || id:ebi-a-GCST90014290	Intrinsic epigenetic age acceleration	Intrinsic epigenetic age acceleration || ||	TRUE	igd	NA	NA	NA	NA	NA	NA	NA	0.000636178	1.2e-06	ulcers	TRUE	reported	087iLD	textfile	2	FALSE
rs4234081	G	A	G	A	-0.00421301	-0.0077	0.8221	FALSE	FALSE	FALSE	ebi-a-GCST90014290	2	200457562	0.0404	34461	0.8494	Intrinsic epigenetic age acceleration || id:ebi-a-GCST90014290	Intrinsic epigenetic age acceleration	Intrinsic epigenetic age acceleration || ||	TRUE	igd	NA	NA	NA	NA	NA	NA	NA	0.000831454	4e-07	ulcers	TRUE	reported	087iLD	textfile	2	TRUE
rs4235479	C	T	C	T	0.00450359	-0.0205	0.5073	FALSE	FALSE	FALSE	ebi-a-GCST90014290	5	59544653	0.0303	34461	0.499001	Intrinsic epigenetic age acceleration || id:ebi-a-GCST90014290	Intrinsic epigenetic age acceleration	Intrinsic epigenetic age acceleration || ||	TRUE	igd	NA	NA	NA	NA	NA	NA	NA	0.000630161	8.9e-13	ulcers	TRUE	reported	087iLD	textfile	2	TRUE
rs4261650	A	G	A	G	0.00443882	-0.0072	0.8236	FALSE	FALSE	FALSE	ebi-a-GCST90014290	18	65109346	0.041	34461	0.8597	Intrinsic epigenetic age acceleration || id:ebi-a-GCST90014290	Intrinsic epigenetic age acceleration	Intrinsic epigenetic age acceleration || ||	TRUE	igd	NA	NA	NA	NA	NA	NA	NA	0.000825018	7.4e-08	ulcers	TRUE	reported	087iLD	textfile	2	TRUE
rs4466418	A	G	A	G	-0.00462213	0.0015	0.5653	FALSE	FALSE	FALSE	ebi-a-GCST90014290	8	126323787	0.0312	34461	0.962	Intrinsic epigenetic age acceleration || id:ebi-a-GCST90014290	Intrinsic epigenetic age acceleration	Intrinsic epigenetic age acceleration || ||	TRUE	igd	NA	NA	NA	NA	NA	NA	NA	0.000635837	3.6e-13	ulcers	TRUE	reported	087iLD	textfile	2	TRUE
rs4656704	G	A	G	A	0.00366229	0.074	0.2501	FALSE	FALSE	FALSE	ebi-a-GCST90014290	1	169688228	0.0353	34461	0.0363999	Intrinsic epigenetic age acceleration || id:ebi-a-GCST90014290	Intrinsic epigenetic age acceleration	Intrinsic epigenetic age acceleration || ||	TRUE	igd	NA	NA	NA	NA	NA	NA	NA	0.000734577	6.2e-07	ulcers	TRUE	reported	087iLD	textfile	2	TRUE
rs4683205	A	G	A	G	-0.0106739	-0.0078	0.5353	FALSE	FALSE	FALSE	ebi-a-GCST90014290	3	46334670	0.0307	34461	0.7994	Intrinsic epigenetic age acceleration || id:ebi-a-GCST90014290	Intrinsic epigenetic age acceleration	Intrinsic epigenetic age acceleration || ||	TRUE	igd	NA	NA	NA	NA	NA	NA	NA	0.000631506	4.3e-64	ulcers	TRUE	reported	087iLD	textfile	2	TRUE
rs4725124	A	G	A	G	0.00381231	0.0827	0.1835	FALSE	FALSE	FALSE	ebi-a-GCST90014290	7	8815862	0.0403	34461	0.0402004	Intrinsic epigenetic age acceleration || id:ebi-a-GCST90014290	Intrinsic epigenetic age acceleration	Intrinsic epigenetic age acceleration || ||	TRUE	igd	NA	NA	NA	NA	NA	NA	NA	0.000820414	3.4e-06	ulcers	TRUE	reported	087iLD	textfile	2	TRUE
rs55742439	A	G	A	G	-0.00311831	0.0533	0.333	FALSE	FALSE	FALSE	ebi-a-GCST90014290	2	40682975	0.0325	34461	0.1008	Intrinsic epigenetic age acceleration || id:ebi-a-GCST90014290	Intrinsic epigenetic age acceleration	Intrinsic epigenetic age acceleration || ||	TRUE	igd	NA	NA	NA	NA	NA	NA	NA	0.000675774	3.9e-06	ulcers	TRUE	reported	087iLD	textfile	2	TRUE
rs55989048	T	C	T	C	0.00298114	-0.0237	0.4312	FALSE	FALSE	FALSE	ebi-a-GCST90014290	2	100243088	0.0309	34461	0.4431	Intrinsic epigenetic age acceleration || id:ebi-a-GCST90014290	Intrinsic epigenetic age acceleration	Intrinsic epigenetic age acceleration || ||	TRUE	igd	NA	NA	NA	NA	NA	NA	NA	0.000635345	2.7e-06	ulcers	TRUE	reported	087iLD	textfile	2	TRUE
rs61815042	C	T	C	T	0.0133114	-0.0555	0.0166	FALSE	FALSE	FALSE	ebi-a-GCST90014290	1	207221833	0.1602	34461	0.729201	Intrinsic epigenetic age acceleration || id:ebi-a-GCST90014290	Intrinsic epigenetic age acceleration	Intrinsic epigenetic age acceleration || ||	TRUE	igd	NA	NA	NA	NA	NA	NA	NA	0.00282692	2.5e-06	ulcers	TRUE	reported	087iLD	textfile	2	TRUE
rs61913549	C	G	C	G	0.00464866	0.0108	0.1436	FALSE	TRUE	TRUE	ebi-a-GCST90014290	12	12622940	0.0459	34461	0.8146	Intrinsic epigenetic age acceleration || id:ebi-a-GCST90014290	Intrinsic epigenetic age acceleration	Intrinsic epigenetic age acceleration || ||	TRUE	igd	NA	NA	NA	NA	NA	NA	NA	0.000895479	2.1e-07	ulcers	TRUE	reported	087iLD	textfile	2	FALSE
rs61955029	G	T	G	T	0.00408928	-0.0056	0.3919	FALSE	FALSE	FALSE	ebi-a-GCST90014290	12	123195800	0.0314	34461	0.8578	Intrinsic epigenetic age acceleration || id:ebi-a-GCST90014290	Intrinsic epigenetic age acceleration	Intrinsic epigenetic age acceleration || ||	TRUE	igd	NA	NA	NA	NA	NA	NA	NA	0.000645664	2.4e-10	ulcers	TRUE	reported	087iLD	textfile	2	TRUE
rs62134959	C	T	C	T	0.00504564	0.0355	0.1007	FALSE	FALSE	FALSE	ebi-a-GCST90014290	2	69527410	0.0572	34461	0.5348	Intrinsic epigenetic age acceleration || id:ebi-a-GCST90014290	Intrinsic epigenetic age acceleration	Intrinsic epigenetic age acceleration || ||	TRUE	igd	NA	NA	NA	NA	NA	NA	NA	0.00106256	2e-06	ulcers	TRUE	reported	087iLD	textfile	2	TRUE
rs62351974	T	C	T	C	-0.00406383	-0.0069	0.2948	FALSE	FALSE	FALSE	ebi-a-GCST90014290	5	35892037	0.0341	34461	0.8386	Intrinsic epigenetic age acceleration || id:ebi-a-GCST90014290	Intrinsic epigenetic age acceleration	Intrinsic epigenetic age acceleration || ||	TRUE	igd	NA	NA	NA	NA	NA	NA	NA	0.000696407	5.4e-09	ulcers	TRUE	reported	087iLD	textfile	2	TRUE
rs62491812	A	C	A	C	-0.00453088	0.0138	0.2149	FALSE	FALSE	FALSE	ebi-a-GCST90014290	7	150327424	0.0373	34461	0.7103	Intrinsic epigenetic age acceleration || id:ebi-a-GCST90014290	Intrinsic epigenetic age acceleration	Intrinsic epigenetic age acceleration || ||	TRUE	igd	NA	NA	NA	NA	NA	NA	NA	0.000785272	7.9e-09	ulcers	TRUE	reported	087iLD	textfile	2	TRUE
rs6551706	G	C	G	C	-0.00304571	-0.0487	0.5	FALSE	TRUE	TRUE	ebi-a-GCST90014290	4	63482538	0.034	34461	0.1519	Intrinsic epigenetic age acceleration || id:ebi-a-GCST90014290	Intrinsic epigenetic age acceleration	Intrinsic epigenetic age acceleration || ||	TRUE	igd	NA	NA	NA	NA	NA	NA	NA	0.000651967	3e-06	ulcers	TRUE	reported	087iLD	textfile	2	FALSE
rs6677637	T	C	T	C	-0.0063411	-0.0168	0.0558	FALSE	FALSE	FALSE	ebi-a-GCST90014290	1	160324771	0.0687	34461	0.8075	Intrinsic epigenetic age acceleration || id:ebi-a-GCST90014290	Intrinsic epigenetic age acceleration	Intrinsic epigenetic age acceleration || ||	TRUE	igd	NA	NA	NA	NA	NA	NA	NA	0.00135544	2.9e-06	ulcers	TRUE	reported	087iLD	textfile	2	TRUE
rs6933969	T	G	T	G	-0.00500049	0.0245	0.1365	FALSE	FALSE	FALSE	ebi-a-GCST90014290	6	253539	0.0458	34461	0.592	Intrinsic epigenetic age acceleration || id:ebi-a-GCST90014290	Intrinsic epigenetic age acceleration	Intrinsic epigenetic age acceleration || ||	TRUE	igd	NA	NA	NA	NA	NA	NA	NA	0.000947754	1.3e-07	ulcers	TRUE	reported	087iLD	textfile	2	TRUE
rs6957889	A	G	A	G	-0.00309135	-0.0463	0.4274	FALSE	FALSE	FALSE	ebi-a-GCST90014290	7	50091404	0.0318	34461	0.1461	Intrinsic epigenetic age acceleration || id:ebi-a-GCST90014290	Intrinsic epigenetic age acceleration	Intrinsic epigenetic age acceleration || ||	TRUE	igd	NA	NA	NA	NA	NA	NA	NA	0.000640463	1.4e-06	ulcers	TRUE	reported	087iLD	textfile	2	TRUE
rs7191015	G	A	G	A	0.0032384	-0.0004	0.4424	FALSE	FALSE	FALSE	ebi-a-GCST90014290	16	17475745	0.0312	34461	0.9905	Intrinsic epigenetic age acceleration || id:ebi-a-GCST90014290	Intrinsic epigenetic age acceleration	Intrinsic epigenetic age acceleration || ||	TRUE	igd	NA	NA	NA	NA	NA	NA	NA	0.000633482	3.2e-07	ulcers	TRUE	reported	087iLD	textfile	2	TRUE
rs73156502	T	C	T	C	0.0119986	0.0477	0.0255	FALSE	FALSE	FALSE	ebi-a-GCST90014290	3	158437003	0.115	34461	0.6783	Intrinsic epigenetic age acceleration || id:ebi-a-GCST90014290	Intrinsic epigenetic age acceleration	Intrinsic epigenetic age acceleration || ||	TRUE	igd	NA	NA	NA	NA	NA	NA	NA	0.00211953	1.5e-08	ulcers	TRUE	reported	087iLD	textfile	2	TRUE
rs74409395	T	C	T	C	-0.00487559	-0.0859	0.1886	FALSE	FALSE	FALSE	ebi-a-GCST90014290	6	7196324	0.0398	34461	0.0310199	Intrinsic epigenetic age acceleration || id:ebi-a-GCST90014290	Intrinsic epigenetic age acceleration	Intrinsic epigenetic age acceleration || ||	TRUE	igd	NA	NA	NA	NA	NA	NA	NA	0.000821437	2.9e-09	ulcers	TRUE	reported	087iLD	textfile	2	TRUE
rs7512012	A	G	A	G	0.00303542	-0.0215	0.5961	FALSE	FALSE	FALSE	ebi-a-GCST90014290	1	161162173	0.0311	34461	0.4903	Intrinsic epigenetic age acceleration || id:ebi-a-GCST90014290	Intrinsic epigenetic age acceleration	Intrinsic epigenetic age acceleration || ||	TRUE	igd	NA	NA	NA	NA	NA	NA	NA	0.000643753	2.4e-06	ulcers	TRUE	reported	087iLD	textfile	2	TRUE
rs75998368	T	C	T	C	0.0112108	-0.1113	0.0159	FALSE	FALSE	FALSE	ebi-a-GCST90014290	13	104188905	0.151	34461	0.4612	Intrinsic epigenetic age acceleration || id:ebi-a-GCST90014290	Intrinsic epigenetic age acceleration	Intrinsic epigenetic age acceleration || ||	TRUE	igd	NA	NA	NA	NA	NA	NA	NA	0.00245376	4.9e-06	ulcers	TRUE	reported	087iLD	textfile	2	TRUE
rs76830965	A	C	A	C	0.0318232	0.0091	0.1148	FALSE	FALSE	FALSE	ebi-a-GCST90014290	3	159637678	0.0478	34461	0.8489	Intrinsic epigenetic age acceleration || id:ebi-a-GCST90014290	Intrinsic epigenetic age acceleration	Intrinsic epigenetic age acceleration || ||	TRUE	igd	NA	NA	NA	NA	NA	NA	NA	0.000983412	1e-200	ulcers	TRUE	reported	087iLD	textfile	2	TRUE
rs7749390	G	A	G	A	-0.0056349	-0.0112	0.3849	FALSE	FALSE	FALSE	ebi-a-GCST90014290	6	137540370	0.0317	34461	0.723601	Intrinsic epigenetic age acceleration || id:ebi-a-GCST90014290	Intrinsic epigenetic age acceleration	Intrinsic epigenetic age acceleration || ||	TRUE	igd	NA	NA	NA	NA	NA	NA	NA	0.000650514	4.6e-18	ulcers	TRUE	reported	087iLD	textfile	2	TRUE
rs79282662	A	G	A	G	0.0103091	-0.0091	0.0645	FALSE	FALSE	FALSE	ebi-a-GCST90014290	6	32111239	0.0647	34461	0.8876	Intrinsic epigenetic age acceleration || id:ebi-a-GCST90014290	Intrinsic epigenetic age acceleration	Intrinsic epigenetic age acceleration || ||	TRUE	igd	NA	NA	NA	NA	NA	NA	NA	0.00139304	1.4e-13	ulcers	TRUE	reported	087iLD	textfile	2	TRUE
rs913678	C	T	C	T	0.00560591	-0.0077	0.3197	FALSE	FALSE	FALSE	ebi-a-GCST90014290	20	48955424	0.0336	34461	0.8184	Intrinsic epigenetic age acceleration || id:ebi-a-GCST90014290	Intrinsic epigenetic age acceleration	Intrinsic epigenetic age acceleration || ||	TRUE	igd	NA	NA	NA	NA	NA	NA	NA	0.000671217	6.7e-17	ulcers	TRUE	reported	087iLD	textfile	2	TRUE
rs9303279	C	G	C	G	-0.00367738	0.0578	0.5242	FALSE	TRUE	TRUE	ebi-a-GCST90014290	17	38073968	0.031	34461	0.0616893	Intrinsic epigenetic age acceleration || id:ebi-a-GCST90014290	Intrinsic epigenetic age acceleration	Intrinsic epigenetic age acceleration || ||	TRUE	igd	NA	NA	NA	NA	NA	NA	NA	0.0006311	5.6e-09	ulcers	TRUE	reported	087iLD	textfile	2	FALSE
rs9399953	T	C	T	C	0.00609634	0.0081	0.3078	FALSE	FALSE	FALSE	ebi-a-GCST90014290	6	106320260	0.0376	34461	0.8304	Intrinsic epigenetic age acceleration || id:ebi-a-GCST90014290	Intrinsic epigenetic age acceleration	Intrinsic epigenetic age acceleration || ||	TRUE	igd	NA	NA	NA	NA	NA	NA	NA	0.000707909	7.2e-18	ulcers	TRUE	reported	087iLD	textfile	2	TRUE
rs9571501	A	C	A	C	0.00563007	0.0958	0.0912	FALSE	FALSE	FALSE	ebi-a-GCST90014290	13	66446697	0.0549	34461	0.0813804	Intrinsic epigenetic age acceleration || id:ebi-a-GCST90014290	Intrinsic epigenetic age acceleration	Intrinsic epigenetic age acceleration || ||	TRUE	igd	NA	NA	NA	NA	NA	NA	NA	0.00109952	3e-07	ulcers	TRUE	reported	087iLD	textfile	2	TRUE
rs9889323	C	T	C	T	-0.00366488	0.0515	0.296	FALSE	FALSE	FALSE	ebi-a-GCST90014290	17	40449246	0.0343	34461	0.1332	Intrinsic epigenetic age acceleration || id:ebi-a-GCST90014290	Intrinsic epigenetic age acceleration	Intrinsic epigenetic age acceleration || ||	TRUE	igd	NA	NA	NA	NA	NA	NA	NA	0.000682982	8.1e-08	ulcers	TRUE	reported	087iLD	textfile	2	TRUE
rs10143801	A	G	A	G	-0.084	0.0451	0.7206	FALSE	FALSE	FALSE	ebi-a-GCST90014290	14	88321793	0.0345	34461	0.1912	Intrinsic epigenetic age acceleration || id:ebi-a-GCST90014290	Intrinsic epigenetic age acceleration	Intrinsic epigenetic age acceleration || ||	TRUE	igd	NA	NA	NA	NA	NA	NA	NA	0.0171	8.66e-07	periodontitis	TRUE	reported	8Qdg51	textfile	2	TRUE
[truncated: 415 more rows]

## Sheet: Supplementary Table 5
Supplementary Table 5 UVMR estimating the associations of oral traits with epigenetic age acceleration.
Outcome	Exposure	N.SNPs	Main Analysis				Sensitivity Analyses
			IVW				MR-Egger				Weighted Median				MR-PRESSO					Cochran Q test				Pleiotropy test
[truncated: 42 more rows]

## Sheet: Supplementary Table 6
Supplementary Table 6 MVMR estimates for the causal association between dentures and epigenetic age acceleration with adjustment for oral covariates.
[truncated: 55 more rows]

[truncated: 5 more sheets: Supplementary Table 7, Supplementary Table 8, Supplementary Table 9, Supplementary Table 10, Supplementary Table 11]
